# Supplementary material for: Frontotemporal coordination predicts working memory performance and its local neural signatures
Source: Nat Commun. 2021 Feb 17;12:1103. doi: 10.1038/s41467-021-21151-1 (PMC7889930; doi:10.1038/s41467-021-21151-1)
Supplement: Supplementary file 4 — Source Data [file 41467_2021_21151_MOESM4_ESM.xlsx]

## Sheet: fig1b
All	M1	M2
63.569	63.569	81.8271
63.3384	63.3384	73.3809
70.4822	70.4822	67.3942
62.132	62.132	78.5663
67.0945	67.0945	85.0505
64.5362	64.5362	72.7055
74.3114	74.3114	68.1402
68.5038	68.5038	85.3417
69.465	69.465	87.2261
73.6726	73.6726	72.7157
66.2715	66.2715	62.2188
55.9791	55.9791	74.8143
63.4303	63.4303	78.6427
57.5495	57.5495	78.0893
65.4147	65.4147	82.0918
71.7611	71.7611	84.6416
66.5159	66.5159	73.4508
64.0158	64.0158	75.9425
68.2899	68.2899	77.9338
70.2128	70.2128	88.7831
69.4183	69.4183	80.6944
60.7314	60.7314	89.1028
59.0243	59.0243	74.627
69.4652	69.4652	73.7505
75.0429	75.0429	74.4396
76.9082	76.9082	82.5826
53.7857	53.7857	80.6113
70.9271	70.9271	76.1818
76.4255	76.4255	77.41
71.2209	71.2209	66.6919
70.0034	70.0034	87.0866
72.6325	72.6325	71.0082
74.3557	74.3557	78.6717
69.179	69.179	75.842
77.2816	77.2816	71.7886
63.3034	63.3034	72.3896
76.9311	76.9311	74.2704
79.7054	79.7054	69.7071
71.5897	71.5897	85.1384
67.1026	67.1026	64.6807
69.9315	69.9315	83.0882
74.9056	74.9056
69.5135	69.5135
82.6164	82.6164
68.1031	68.1031
75.1395	75.1395
81.697	81.697
67.2729	67.2729
72.0466	72.0466
75.8462	75.8462
80.9589	80.9589
81.8271
73.3809
67.3942
78.5663
85.0505
72.7055
68.1402
85.3417
87.2261
72.7157
62.2188
74.8143
78.6427
78.0893
82.0918
84.6416
73.4508
75.9425
77.9338
88.7831
80.6944
89.1028
74.627
73.7505
74.4396
82.5826
80.6113
76.1818
77.41
66.6919
87.0866
71.0082
78.6717
75.842
71.7886
72.3896
74.2704
69.7071
85.1384
64.6807
83.0882

## Sheet: fig1c
time	FEF in	FEF OUT	IT Pref	IT Inter	IT NPref	FEF wr	IT wr
-499	-0.0126675	-0.0199547	-0.0194432	-0.0263389	-0.0221002	-0.00982182	-0.012243
-498	-0.0129014	-0.0184457	-0.0194697	-0.0269859	-0.0210571	-0.00811799	-0.0104816
-497	-0.0119832	-0.0206467	-0.0197977	-0.0268356	-0.0220803	-0.0105498	-0.00851349
-496	-0.0129394	-0.0191304	-0.0211087	-0.0259341	-0.0233628	-0.00821255	-0.00662334
-495	-0.0122157	-0.017509	-0.0226888	-0.0254762	-0.0235769	-0.00775081	-0.00437407
-494	-0.01191	-0.0159991	-0.0227889	-0.0257316	-0.0216538	-0.00632612	-0.00710965
-493	-0.0126885	-0.0154928	-0.0245464	-0.0254237	-0.0224338	-0.0052806	-0.00950036
-492	-0.0101848	-0.0142449	-0.0257336	-0.0246433	-0.0228472	-0.00742179	-0.00924809
-491	-0.0103687	-0.0130281	-0.0266178	-0.0242306	-0.0221962	-0.00760289	-0.00844484
-490	-0.0102192	-0.0126244	-0.0246432	-0.0240104	-0.0233644	-0.00588829	-0.00823024
-489	-0.00968206	-0.0120402	-0.0255578	-0.0246147	-0.0227184	-0.00721285	-0.0104505
-488	-0.0134442	-0.0103549	-0.0297498	-0.0237793	-0.023778	-0.00377614	-0.00943859
-487	-0.0112984	-0.00858198	-0.0300459	-0.0222081	-0.0248595	-0.0045234	-0.0113661
-486	-0.0119859	-0.00495628	-0.0319858	-0.0222914	-0.0260261	-0.00454945	-0.0127643
-485	-0.0108611	-0.00318543	-0.03198	-0.0213135	-0.0268908	-0.00536301	-0.018839
-484	-0.0102161	-0.00250557	-0.032708	-0.0214002	-0.027396	-0.00176388	-0.0205157
-483	-0.00871457	-0.00350947	-0.031018	-0.0206136	-0.0275585	-0.00138814	-0.0219468
-482	-0.00871199	-0.00133369	-0.0305792	-0.0193217	-0.026694	-0.00129062	-0.021459
-481	-0.00748229	-0.00226328	-0.0311258	-0.0202411	-0.0252241	-0.0035437	-0.0215704
-480	-0.00772306	0.00110086	-0.0331239	-0.0203692	-0.0270861	-0.000856678	-0.0223703
-479	-0.0076044	0.00216178	-0.0349448	-0.0229837	-0.0276266	0.000680747	-0.0256875
-478	-0.00804337	0.00298488	-0.0329287	-0.0211145	-0.0288565	-0.0006103	-0.0280287
-477	-0.00897438	0.00298403	-0.0333511	-0.0190591	-0.0297066	-4.05315e-05	-0.0279356
-476	-0.00923872	0.00419201	-0.0346015	-0.0204733	-0.0306884	-2.22095e-05	-0.0290177
-475	-0.00930991	0.00563139	-0.0353852	-0.0208275	-0.0290356	-0.000902184	-0.0315504
-474	-0.00735033	0.0051956	-0.0351573	-0.0207653	-0.0286789	0.000520191	-0.0333353
-473	-0.00773886	0.00552265	-0.0358166	-0.0207465	-0.0308919	0.00109462	-0.0320672
-472	-0.00623769	0.00742978	-0.0364548	-0.0216434	-0.0303369	0.00139783	-0.0316139
-471	-0.0078156	0.00845481	-0.0363536	-0.0221216	-0.0305266	0.00363253	-0.0321897
-470	-0.00662029	0.00850603	-0.0360583	-0.022623	-0.0311568	0.0042635	-0.0331698
-469	-0.00440613	0.00766653	-0.038562	-0.0225128	-0.0292651	0.00365416	-0.03387
-468	-0.00411555	0.00998772	-0.0372135	-0.0234871	-0.0311024	0.00726923	-0.0328629
-467	0.000490465	0.00934177	-0.0356409	-0.0228459	-0.0305525	0.00422549	-0.0338809
-466	-0.000757262	0.0105376	-0.0360839	-0.0244081	-0.0317766	0.00520014	-0.0301367
-465	-0.000890537	0.00851295	-0.0353686	-0.0237701	-0.0300866	0.0055315	-0.0297482
-464	-0.00164224	0.0113384	-0.0366388	-0.0243626	-0.028093	0.00453472	-0.0266018
-463	0.00126168	0.0128607	-0.036133	-0.0240525	-0.029151	0.0014532	-0.0282395
-462	0.00235908	0.014971	-0.0368731	-0.0240728	-0.0301383	0.00270593	-0.0277417
-461	0.00481996	0.0144682	-0.0369603	-0.0236309	-0.0268832	0.0020014	-0.0305904
-460	0.00591357	0.0159597	-0.0357274	-0.0214801	-0.0271792	0.00147736	-0.033504
-459	0.00642278	0.0136188	-0.0343882	-0.0217497	-0.0258974	-0.00259049	-0.0337144
-458	0.00748345	0.0142637	-0.033064	-0.0207127	-0.025546	-0.00314045	-0.0341367
-457	0.0101255	0.0132636	-0.0327754	-0.0212842	-0.0238678	-0.00379232	-0.0368907
-456	0.010928	0.0148638	-0.0339055	-0.0228008	-0.0232885	-0.00433031	-0.0399476
-455	0.0138989	0.0151879	-0.033048	-0.023026	-0.0237409	-0.00230638	-0.042182
-454	0.0145788	0.0144114	-0.0330597	-0.0232868	-0.0247792	-0.00198006	-0.0399092
-453	0.0116219	0.0146462	-0.0335879	-0.0233876	-0.0263918	5.21622e-05	-0.0403198
-452	0.014272	0.0150317	-0.0342086	-0.0238474	-0.0254732	0.00120882	-0.0401638
-451	0.0148566	0.0141787	-0.0338193	-0.0227243	-0.0246728	-1.68785e-05	-0.0404189
-450	0.0161343	0.0147546	-0.0330848	-0.0227667	-0.0226894	0.000857505	-0.0406659
-449	0.0164582	0.0149925	-0.0328367	-0.0223163	-0.0210598	0.00243	-0.0407986
-448	0.0169581	0.0183359	-0.0332149	-0.0220306	-0.0213553	0.00155715	-0.0419873
-447	0.017434	0.0179522	-0.0339112	-0.0223331	-0.0189201	0.000552788	-0.0405446
-446	0.0201956	0.0192511	-0.0327426	-0.0231831	-0.0188807	0.00208473	-0.0411242
-445	0.0223611	0.0214513	-0.0327353	-0.0216823	-0.0175854	0.00313527	-0.0434402
-444	0.0237665	0.0234981	-0.0327775	-0.0240635	-0.0189598	0.00547788	-0.0415977
-443	0.0254894	0.0235	-0.0317958	-0.023231	-0.0208111	0.00810682	-0.0450785
-442	0.0256895	0.0245911	-0.0329685	-0.0254312	-0.0199426	0.00908549	-0.0441218
-441	0.024486	0.0253258	-0.0340207	-0.0264996	-0.0186818	0.0121197	-0.0437351
-440	0.0255148	0.0262487	-0.0339733	-0.0263186	-0.0212616	0.0150295	-0.041578
-439	0.0263574	0.027549	-0.0318523	-0.025262	-0.0210617	0.0164519	-0.0402921
-438	0.0291877	0.0307313	-0.0316403	-0.0253569	-0.0198252	0.0209166	-0.0402781
-437	0.0292924	0.0330247	-0.0319188	-0.0220227	-0.0206099	0.0213193	-0.0395902
-436	0.0293619	0.0348212	-0.0303288	-0.022389	-0.0203993	0.0190059	-0.0369402
-435	0.0300904	0.0345505	-0.0288003	-0.0209135	-0.0196101	0.0163403	-0.0338789
-434	0.0280549	0.0371884	-0.0281675	-0.0184476	-0.0181256	0.0151533	-0.033929
-433	0.0296117	0.0362799	-0.0259574	-0.0177641	-0.0180337	0.0143386	-0.0325058
-432	0.03146	0.0376643	-0.0241215	-0.0197224	-0.0154502	0.00957003	-0.0324153
-431	0.030465	0.0367001	-0.0232783	-0.0188692	-0.0157183	0.00847917	-0.0299246
-430	0.0316269	0.0376461	-0.0211976	-0.0185993	-0.0162758	0.00919639	-0.0242918
-429	0.0319739	0.0351851	-0.0211931	-0.0192419	-0.0177673	0.00879569	-0.0243927
-428	0.0339674	0.0340656	-0.0198718	-0.0199212	-0.0199815	0.00696937	-0.0240695
-427	0.0323928	0.032804	-0.0180165	-0.0192319	-0.0204673	0.00821219	-0.0214112
-426	0.033785	0.0298613	-0.0171993	-0.0156377	-0.0212824	0.00859331	-0.0207959
-425	0.0297616	0.0283649	-0.0171585	-0.0160623	-0.0203774	0.00775322	-0.020372
-424	0.028433	0.0275316	-0.0166747	-0.0172257	-0.0200306	0.00445689	-0.0184126
-423	0.0274177	0.0263345	-0.015218	-0.0159873	-0.0186719	0.000995394	-0.0195414
-422	0.0256419	0.024562	-0.0150244	-0.0150404	-0.0165298	-0.00128526	-0.0150139
-421	0.0252054	0.02329	-0.0136901	-0.014327	-0.0165008	-0.00226875	-0.0162394
-420	0.0235228	0.023337	-0.0113818	-0.0138053	-0.0147304	-0.00812415	-0.0182836
-419	0.0208935	0.0230715	-0.00988559	-0.0139084	-0.0132232	-0.00881815	-0.0171627
-418	0.0204868	0.0219449	-0.0108628	-0.0139968	-0.012637	-0.00730691	-0.0192727
-417	0.0190059	0.0210682	-0.0106168	-0.0128324	-0.0120176	-0.00812058	-0.0190677
-416	0.0187681	0.0184394	-0.0103149	-0.0150684	-0.0110407	-0.00888332	-0.016193
-415	0.0187436	0.0179971	-0.0108525	-0.0153549	-0.0118676	-0.00692926	-0.0174897
-414	0.0178787	0.0189356	-0.0115287	-0.0143123	-0.0137641	-0.00663592	-0.0187573
-413	0.0170745	0.0173238	-0.0109357	-0.013631	-0.0132814	-0.00863577	-0.0177551
-412	0.0156588	0.0172976	-0.0112968	-0.0124746	-0.0103681	-0.00860558	-0.0193786
-411	0.0147075	0.0152163	-0.0105159	-0.0101892	-0.0117257	-0.00761495	-0.0172902
-410	0.0128409	0.0144265	-0.00913012	-0.0109658	-0.0121325	-0.00990427	-0.0177284
-409	0.00913284	0.0116218	-0.00949877	-0.0130152	-0.0101839	-0.00865512	-0.0192048
-408	0.00834345	0.0110755	-0.0094484	-0.0112015	-0.0100135	-0.00852656	-0.0169308
-407	0.00576496	0.00867057	-0.0111943	-0.0108602	-0.00866778	-0.00797649	-0.0178219
-406	0.00615208	0.00666833	-0.0111005	-0.011502	-0.00688716	-0.0069339	-0.0196786
-405	0.00434373	0.0066259	-0.00985492	-0.0133942	-0.00577258	-0.00764963	-0.0188437
-404	0.00466546	0.00574126	-0.00813706	-0.0114101	-0.00357822	-0.00879357	-0.0188257
-403	0.00516926	0.000701228	-0.00640418	-0.0097259	-0.00337029	-0.0079185	-0.0176742
-402	0.00294005	0.000860008	-0.00628959	-0.00824574	-0.0044971	-0.00627886	-0.0160531
-401	0.00261447	0.000838708	-0.00228499	-0.00944614	-0.00431032	-0.00519064	-0.0174384
-400	0.00130157	-0.00237685	-0.00114358	-0.00900517	-0.00346775	-0.00240943	-0.0147827
-399	0.00097435	-0.00454065	-0.000209933	-0.00881598	-0.00510961	0.000186869	-0.0123393
-398	-0.000354846	-0.0045393	-0.000366507	-0.00791431	-0.00466781	-0.0017816	-0.0128274
-397	-0.00197469	-0.00569636	-0.000279312	-0.00806651	-0.00543997	-0.00118851	-0.0111106
-396	-0.00292447	-0.00943795	0.000612221	-0.00886722	-0.00410225	-0.00329148	-0.0123199
-395	-0.003963	-0.00949846	0.00320568	-0.00956702	-0.00245709	-0.00188664	-0.0143362
-394	-0.00516767	-0.00779453	0.00123158	-0.0092959	-0.000880659	0.000349811	-0.0134791
-393	-0.00639794	-0.0116109	0.000609404	-0.0124968	0.00148724	0.00238751	-0.0112398
-392	-0.00745026	-0.012737	0.000408876	-0.0120638	0.00121446	0.00254612	-0.00916373
-391	-0.00752845	-0.0116445	-0.000182404	-0.0131331	-0.00150554	0.000202978	-0.0118349
-390	-0.00748429	-0.0105331	-0.000266899	-0.0110173	-0.00124361	-0.000943266	-0.0130889
-389	-0.00711505	-0.0111897	-0.00144854	-0.00958257	-0.000947929	-0.0001623	-0.0137638
-388	-0.0050221	-0.0108734	-0.000784641	-0.00803365	-0.00283272	-0.000386669	-0.0163897
-387	-0.0066757	-0.00896087	-0.000143983	-0.00972261	-0.0017126	-0.00182464	-0.0173838
-386	-0.00614558	-0.00551859	0.0023962	-0.00882111	-0.00163703	-0.00374151	-0.017219
-385	-0.00554652	-0.00576824	0.00329319	-0.00961001	-0.00412997	-0.00870449	-0.0179417
-384	-0.00405642	-0.00705125	0.00282971	-0.00861402	-0.00717118	-0.00980297	-0.0189745
-383	-0.00215684	-0.00741642	0.00321521	-0.00907158	-0.0102243	-0.00839432	-0.0187038
-382	-0.00285783	-0.00550573	0.00277217	-0.0102827	-0.0113403	-0.0114299	-0.0225481
-381	-0.00205208	-0.0068247	0.00190534	-0.00910867	-0.00976445	-0.0164001	-0.0225627
-380	-0.00296153	-0.0083187	7.78734e-05	-0.00791581	-0.0124246	-0.0197083	-0.0231212
-379	-0.00212875	-0.00730068	-1.53026e-05	-0.00698427	-0.0125843	-0.0240979	-0.0239112
-378	-0.00335867	-0.00662567	0.000177516	-0.00682192	-0.0118953	-0.0263916	-0.0255338
-377	-0.00238427	-0.00904984	-0.000934273	-0.00893441	-0.0148468	-0.0287302	-0.0251337
-376	-0.00235112	-0.00976567	0.00081606	-0.00982644	-0.0135708	-0.0332681	-0.0249913
-375	-0.00450488	-0.00703733	0.00162523	-0.0086034	-0.0144921	-0.0306578	-0.026976
-374	-0.00483953	-0.00670263	4.29528e-05	-0.00646382	-0.0154345	-0.034002	-0.0257351
-373	-0.00695768	-0.00871859	0.00148449	-0.00493384	-0.0161129	-0.0356783	-0.0248139
-372	-0.00563973	-0.00540885	0.00222452	-0.00271344	-0.0171638	-0.0363594	-0.0282302
-371	-0.00604668	-0.00451827	0.00267677	-0.00329845	-0.0176519	-0.0332225	-0.029641
-370	-0.00668835	-0.0052385	0.00193149	-0.00426066	-0.0159709	-0.030553	-0.0263744
-369	-0.00796513	-0.0045276	0.000870143	-0.00487393	-0.0146508	-0.029623	-0.0263689
-368	-0.00726552	-0.00187218	0.00150774	-0.00346541	-0.0124421	-0.0311953	-0.0270078
-367	-0.00782559	-0.00132677	-0.000435127	-0.00290968	-0.0102163	-0.0303361	-0.0229773
-366	-0.00614632	-0.00215554	-0.000494387	-0.00225394	-0.00893769	-0.0260182	-0.0204556
-365	-0.00646197	-0.00361252	-0.00219805	-0.00118231	-0.00715789	-0.0230984	-0.018366
-364	-0.00710999	-0.00334615	-0.00257423	0.000533231	-0.00523031	-0.0200799	-0.0174676
-363	-0.00841181	-0.000901499	-0.00391523	0.000695635	-0.00317688	-0.0176262	-0.017238
-362	-0.0102332	-0.00256074	-0.00557215	0.000255395	-0.00128024	-0.0167428	-0.0147823
-361	-0.00702967	-0.00222434	-0.00429596	0.000990737	0.00167464	-0.0135531	-0.0168968
-360	-0.0055694	-0.002521	-0.00333146	0.000508381	0.0019669	-0.00878729	-0.0167078
-359	-0.00479415	-0.00389547	-0.00254818	0.000256454	0.00396138	-0.00506316	-0.0177199
-358	-0.00505246	-0.00426198	-0.0014339	0.00259529	0.00649663	-0.00219001	-0.0136089
-357	-0.00268574	-0.0055152	-0.00238631	0.00416784	0.00760269	-0.000371005	-0.0152451
-356	-0.0024866	-0.00426295	-0.00145315	0.00645742	0.0101777	0.00141181	-0.0186583
-355	-0.00226371	-0.00295823	-0.00198428	0.00631864	0.011312	0.00338409	-0.0154016
-354	-0.000620353	-0.00252839	-0.00164428	0.00440713	0.0137335	0.00113174	-0.0118001
-353	-9.19678e-05	-0.0042185	-0.000782556	0.00332136	0.0160364	0.00338612	-0.0129838
-352	0.000583294	-0.00355602	-0.000937694	0.00302037	0.0186103	0.00016091	-0.0158321
-351	0.000637105	-0.00608181	-0.00134097	0.00179539	0.0187384	8.28148e-05	-0.0138878
-350	0.000587376	-0.0058776	-0.0023244	-0.000112069	0.0214085	0.00034117	-0.0112592
-349	0.00210152	-0.00612279	-0.00153186	0.000866392	0.0220053	-0.000527942	-0.0130178
-348	0.000464845	-0.00695713	-0.00188277	-0.0014227	0.0225654	-0.00118556	-0.0122775
-347	-0.00191398	-0.00923833	-0.00221725	-0.00316758	0.0204707	-6.28754e-05	-0.012489
-346	-0.00212249	-0.00876063	7.92078e-05	-0.00286699	0.0194752	-0.000959075	-0.0157717
-345	-0.00460838	-0.00762196	0.00133697	-0.00288837	0.0175773	-0.00482938	-0.0176431
-344	-0.00556531	-0.00760932	0.00074506	-0.00328158	0.017126	-0.00730047	-0.0198011
-343	-0.00508482	-0.0069163	-0.000111339	-0.0025811	0.0189212	-0.00548617	-0.0192689
-342	-0.00648649	-0.00994853	0.00183794	-0.00220915	0.0194389	-0.00616291	-0.0192969
-341	-0.00504211	-0.0101857	0.00195036	-0.00115765	0.0201824	-0.00546292	-0.019782
-340	-0.00790038	-0.009078	0.000488189	-0.00142213	0.0191575	-0.00671438	-0.0176893
-339	-0.00887315	-0.00909417	0.00238457	-0.00163264	0.0189903	-0.00871555	-0.0171398
-338	-0.00879068	-0.00798264	0.00335982	-0.00110588	0.0187902	-0.0130294	-0.0145293
-337	-0.00901166	-0.00806234	0.00411155	-0.00229899	0.0153604	-0.0120241	-0.0193707
-336	-0.0106473	-0.00701897	0.00663345	-0.00319671	0.0133629	-0.011843	-0.0197837
-335	-0.0121685	-0.00724083	0.00680613	-0.00164973	0.0138815	-0.0124946	-0.0174949
-334	-0.0120844	-0.00782302	0.00688578	-0.000784944	0.0112686	-0.0129414	-0.0197078
-333	-0.0135521	-0.0112459	0.00790564	0.00241934	0.0108615	-0.013183	-0.0184744
-332	-0.0145857	-0.0117615	0.00736091	0.00366204	0.00915693	-0.0121633	-0.0178141
-331	-0.0150811	-0.0103815	0.00859989	0.0038881	0.00766654	-0.00774009	-0.0165253
-330	-0.0147271	-0.00839684	0.00995177	0.00655151	0.00798231	-0.00883514	-0.0154845
-329	-0.0157779	-0.0100578	0.0115941	0.00771857	0.00711283	-0.00901333	-0.0166137
-328	-0.0174199	-0.0109352	0.0106797	0.00591383	0.00594773	-0.0086526	-0.0154023
-327	-0.0160684	-0.011503	0.00970689	0.00628837	0.0077123	-0.0049203	-0.0145334
-326	-0.0153576	-0.0104338	0.00829995	0.00552655	0.00856526	-0.00526918	-0.0128476
-325	-0.0167657	-0.0113913	0.00812631	0.00382649	0.00777539	-0.00442461	-0.0117061
-324	-0.0156353	-0.0117268	0.00527409	0.00319466	0.00864846	-0.00566643	-0.0107146
-323	-0.0148738	-0.0112898	0.00739548	0.00186289	0.00932311	-0.00493309	-0.00854014
-322	-0.014914	-0.0116165	0.00838883	0.00114736	0.00727562	-0.00812954	-0.0088768
-321	-0.0149266	-0.00934684	0.00739696	0.00114557	0.00832159	-0.00852478	-0.00912453
-320	-0.0164007	-0.00731286	0.00848585	0.00274527	0.0076399	-0.0112725	-0.0119952
-319	-0.0164447	-0.00754092	0.00756043	0.00187011	0.00623815	-0.0114571	-0.010779
-318	-0.0160753	-0.00725923	0.00569362	0.00263054	0.0036489	-0.0118408	-0.0145359
-317	-0.016821	-0.00644391	0.00423191	0.0036163	0.00460629	-0.0110442	-0.0133488
-316	-0.0167052	-0.00687868	0.00467231	0.00396474	0.00685746	-0.0140507	-0.0122053
-315	-0.0164512	-0.00716144	0.00197927	0.00471721	0.00662287	-0.0155657	-0.0105624
-314	-0.0152623	-0.00621866	0.00279989	0.0022272	0.00551692	-0.0129365	-0.0122964
-313	-0.0175174	-0.00773908	0.00286347	0.00306271	0.00680799	-0.0117854	-0.0134184
-312	-0.0151878	-0.00579477	0.00092339	0.00233907	0.00536393	-0.0137369	-0.016806
-311	-0.0142944	-0.00505516	0.00348965	0.00138624	0.00526833	-0.0134218	-0.0137402
-310	-0.0113065	-0.00502601	0.00287482	2.84949e-05	0.00500025	-0.0144768	-0.0115348
-309	-0.0125183	-0.00588671	0.0015567	-0.0025634	0.00410091	-0.0122955	-0.00952269
-308	-0.0103116	-0.002255	-4.59784e-05	-0.00128997	0.00301046	-0.0141182	-0.00952249
-307	-0.0100798	-0.000279196	0.00165707	0.000938734	0.00155153	-0.011717	-0.0091832
-306	-0.0083312	0.00108911	0.000543019	0.000872429	-0.000808823	-0.0135684	-0.00917557
-305	-0.0092721	0.000916025	0.000319673	0.00210964	2.84906e-05	-0.0100119	-0.00956767
-304	-0.00656663	0.00180909	-0.00231014	0.00307261	-0.000155547	-0.00952416	-0.00928344
-303	-0.00656381	0.000676481	-0.00211239	0.00440763	-8.44674e-05	-0.00694374	-0.010593
-302	-0.00728112	0.00133894	-0.00457526	0.00508263	-0.00365969	-0.00503466	-0.00919972
-301	-0.00773773	0.000931681	-0.0061244	0.0059418	-0.0036012	-0.00584649	-0.0107423
-300	-0.00505695	-0.000519218	-0.00651672	0.00627145	-0.00620555	-0.00444851	-0.0130264
-299	-0.00441445	-0.00101987	-0.00788089	0.00422845	-0.00730714	-0.000204118	-0.0104506
-298	-0.00454868	-0.00168022	-0.00878063	0.00650653	-0.00812182	0.000714183	-0.0127152
-297	-0.00538943	-0.00297678	-0.00882236	0.00755392	-0.00699918	0.00117973	-0.0122929
-296	-0.00432472	-0.00362778	-0.0119877	0.00798947	-0.00837543	0.000372667	-0.0162197
-295	-0.00557069	-0.0037777	-0.0137193	0.00868932	-0.0104039	0.000322322	-0.0161066
-294	-0.00519293	-0.0057682	-0.012892	0.00868783	-0.011348	-0.00210959	-0.0162806
-293	-0.00629825	-0.00521165	-0.0144431	0.0092988	-0.0122673	-0.00407237	-0.0181048
-292	-0.00638021	-0.00285489	-0.0149837	0.00853369	-0.0140646	-0.00495388	-0.0179777
-291	-0.00895487	-0.00398968	-0.0152049	0.00867843	-0.0166628	-0.00218416	-0.0182945
-290	-0.00791958	-0.0039869	-0.0186778	0.00978465	-0.0172347	-0.00524153	-0.0231707
-289	-0.00748594	-0.00586184	-0.0180504	0.0114519	-0.0186611	-0.00576267	-0.0259145
-288	-0.00647525	-0.00537949	-0.0177473	0.0126449	-0.0190626	-0.00679371	-0.0303252
-287	-0.00653152	-0.00760307	-0.0173815	0.0121236	-0.018238	-0.00683259	-0.032098
-286	-0.00673291	-0.00884504	-0.0184812	0.0110718	-0.0179061	-0.0083808	-0.0316603
-285	-0.00631307	-0.00943543	-0.015536	0.0120968	-0.0175559	-0.00875666	-0.0313039
-284	-0.00287208	-0.00950006	-0.0158682	0.0108489	-0.0182347	-0.0106803	-0.0314181
-283	-0.00455073	-0.00822755	-0.0156952	0.00893233	-0.0162385	-0.0115173	-0.0323872
-282	-0.00431181	-0.00747512	-0.0151511	0.00740793	-0.0161538	-0.0132932	-0.031506
-281	-0.00354128	-0.00684541	-0.015519	0.0068951	-0.013265	-0.0152302	-0.0290138
-280	-0.00390261	-0.00550454	-0.0150973	0.00482548	-0.0129873	-0.0163933	-0.0279233
-279	-0.00340817	-0.00355967	-0.0142309	0.00515948	-0.012073	-0.0201928	-0.0260243
-278	-0.00357547	-0.00503095	-0.01237	0.00548805	-0.0121568	-0.0221597	-0.0243791
-277	-0.00169442	-0.00677245	-0.0107576	0.00493622	-0.0100446	-0.0232607	-0.0189131
-276	-0.000846379	-0.00485877	-0.0101859	0.00288921	-0.0103658	-0.0240709	-0.0182853
-275	0.000800107	-0.00501146	-0.00625795	5.28775e-05	-0.00875052	-0.0235391	-0.0183443
-274	0.00211914	-0.00437521	-0.00625581	-0.00185317	-0.00743008	-0.024646	-0.0180873
-273	0.00116016	-0.00437749	-0.00588841	-0.00239976	-0.00515936	-0.0242814	-0.0155088
-272	0.00154404	-0.00393594	-0.00513867	-0.00342261	-0.00389845	-0.0277447	-0.0141382
-271	0.0022005	-0.00489822	-0.00556629	-0.00343114	-0.00265404	-0.0304328	-0.0141181
-270	0.00324388	-0.003702	-0.00555433	-0.00414072	-0.000823974	-0.0315041	-0.0147393
-269	2.66595e-05	-0.00311494	-0.0038643	-0.00520712	-0.00129684	-0.0283312	-0.0146089
-268	-0.00365943	-0.00303468	-0.00537674	-0.00744633	-0.000857805	-0.0287929	-0.0114057
-267	-0.00519088	-0.00120876	-0.00369754	-0.00751456	-0.000934017	-0.0289137	-0.0109943
-266	-0.00521077	-0.000379014	-0.00459728	-0.00839811	-0.00224839	-0.0278606	-0.00848292
-265	-0.00524728	0.000478714	-0.00326515	-0.00846624	-0.00259345	-0.0282609	-0.00952546
-264	-0.00581207	-0.000839126	-0.00306767	-0.00964621	-0.00411675	-0.0251527	-0.00829539
-263	-0.00706828	-0.00208269	-0.000946344	-0.00927718	-0.00442836	-0.0253201	-0.00834265
-262	-0.0057627	-0.00338779	-0.00148975	-0.0065065	-0.00592517	-0.0262038	-0.00687157
-261	-0.00514663	-0.00372091	-0.00284613	-0.00495935	-0.00451074	-0.0238014	-0.00643668
-260	-0.00467495	-0.00436123	-0.00190373	-0.00633263	-0.0050565	-0.0199475	-0.00704011
-259	-0.0038796	-0.00458297	-0.00179523	-0.00703982	-0.00654178	-0.0190456	-0.00574359
-258	-0.00553189	-0.00458238	-0.00202917	-0.00851935	-0.00671243	-0.0187674	-0.00427014
-257	-0.0039288	-0.00358074	-0.00431038	-0.00981648	-0.00564642	-0.017914	-0.00531581
-256	-0.00403499	-0.00294306	-0.004106	-0.00726745	-0.00772335	-0.0183402	-0.00459956
-255	-0.00221152	-0.00432254	-0.00472707	-0.00564491	-0.00876385	-0.0174888	-0.00203187
-254	-0.00455882	-0.00534978	-0.00506848	-0.00303902	-0.00952235	-0.0184636	0.000712226
-253	-0.00321564	-0.00519244	-0.0049856	-0.00242362	-0.0106013	-0.0177599	0.0012327
-252	-0.00238731	-0.00383838	-0.0063269	-0.00297142	-0.0117228	-0.0162542	0.00145153
-251	-0.00194317	-0.005972	-0.0071863	-0.000788655	-0.012504	-0.0146131	0.00226431
-250	-0.000984671	-0.00557758	-0.00724279	-0.0016882	-0.011628	-0.0140431	0.00411615
-249	-0.00198534	-0.00527022	-0.00660269	-0.00298162	-0.0107758	-0.012286	0.00373328
-248	0.00145536	-0.00541518	-0.0076738	-0.00302373	-0.00921463	-0.015704	0.00385544
-247	0.00342114	-0.00508511	-0.00686068	-0.00150515	-0.00928283	-0.0166273	0.000744909
-246	0.0050819	-0.00696262	-0.00823568	-0.00125561	-0.00890787	-0.0167573	0.000938943
-245	0.00283119	-0.00693575	-0.00842234	-0.00193549	-0.00846152	-0.0189271	-0.00236146
-244	0.00207962	-0.00729232	-0.00935052	-0.00302328	-0.00915142	-0.019703	-0.000203701
-243	-3.77394e-05	-0.0067321	-0.012707	-0.00500536	-0.009153	-0.0228898	-0.00370419
-242	-0.000891447	-0.00545416	-0.0151544	-0.00599557	-0.0096735	-0.0211194	-0.00453917
-241	-0.00258997	-0.00434542	-0.0141272	-0.00720151	-0.0106416	-0.0188744	-0.00544739
-240	-0.00260661	-0.00455156	-0.0141945	-0.00926714	-0.0110359	-0.0177739	-0.00489617
-239	-0.00231461	-0.00461529	-0.0145848	-0.00854302	-0.0114762	-0.0216569	-0.00883238
-238	-0.00163968	-0.00425321	-0.0162114	-0.00697148	-0.01058	-0.0187124	-0.0077198
-237	-0.000846808	-0.00505808	-0.0179323	-0.00757354	-0.0112455	-0.0171538	-0.00745634
-236	-0.00267706	-0.0033625	-0.0158155	-0.00679584	-0.0130466	-0.0179206	-0.00491179
-235	-0.00144302	-0.0026167	-0.0165367	-0.0090603	-0.010437	-0.0153216	-0.00684214
-234	-0.00187886	-0.00241269	-0.016537	-0.00908072	-0.0107521	-0.0138389	-0.00594562
-233	-0.000983106	-0.000519118	-0.0163551	-0.0107588	-0.0129097	-0.0128294	-0.00541063
-232	-0.000463609	-0.000971366	-0.0162084	-0.0119957	-0.0132916	-0.0136882	-0.00373437
-231	-0.00032799	-0.00164974	-0.0146812	-0.0109084	-0.0114984	-0.0143329	-0.00197266
-230	-3.73787e-05	-0.00169912	-0.0143278	-0.0111776	-0.0111784	-0.0151402	-0.000168547
-229	-0.000723753	-0.00242406	-0.0133074	-0.011496	-0.0119835	-0.0152919	0.000818092
-228	0.00162725	-0.00283953	-0.0143942	-0.00968451	-0.0134502	-0.0177277	0.00446662
-227	7.28049e-05	-0.00354354	-0.0127839	-0.00947101	-0.0126591	-0.0189622	0.00336387
-226	-0.000732766	-0.00439577	-0.0133399	-0.00945392	-0.013158	-0.0199119	0.004186
-225	-0.00108326	-0.00390132	-0.013351	-0.0107544	-0.011959	-0.019442	0.00298875
-224	0.00169312	-0.00349967	-0.0152851	-0.00814276	-0.0132312	-0.0168178	0.00496802
-223	0.00288057	-0.00196451	-0.0142372	-0.00657197	-0.0115918	-0.0177536	0.00345054
-222	0.00365942	-0.00243205	-0.0112288	-0.00547188	-0.00902901	-0.0187812	0.00514025
-221	0.00229272	-0.0017762	-0.0103431	-0.00405059	-0.00553112	-0.0198224	0.00396289
-220	0.00259218	-0.00455774	-0.0108074	-0.00455234	-0.00370919	-0.0228267	0.00433626
-219	0.00257483	-0.00395995	-0.0102722	-0.00479361	-0.00207991	-0.0252971	0.000529465
-218	0.000153583	-0.00443087	-0.0128522	-0.00385634	0.000715724	-0.02372	6.63836e-05
-217	-0.00032099	-0.00615097	-0.0129955	-0.00550021	0.00430646	-0.0236157	-0.00204785
-216	-0.000560645	-0.00589748	-0.0136301	-0.00452228	0.00600486	-0.0249185	-0.00490368
-215	-0.000235833	-0.0077123	-0.0153184	-0.00549354	0.00749812	-0.0252198	-0.00630965
-214	0.000513565	-0.00742713	-0.0152858	-0.00542523	0.00687845	-0.0243754	-0.00444622
-213	0.00179687	-0.00764542	-0.0160633	-0.00598972	0.00831993	-0.0262912	-0.00417937
-212	0.00284619	-0.00790965	-0.017436	-0.00305289	0.00806059	-0.0238488	-0.00482791
-211	0.00387186	-0.0079682	-0.0176851	-0.00311192	0.00903487	-0.018034	-0.00396885
-210	0.00331598	-0.00844737	-0.0163866	-0.00496328	0.00685957	-0.0174687	-0.0075539
-209	0.00329736	-0.00640831	-0.0147467	-0.00599762	0.00793878	-0.0143624	-0.00527714
-208	0.00563546	-0.004916	-0.0147187	-0.00446846	0.00798759	-0.0119221	-0.00515248
-207	0.00607918	-0.00368608	-0.0138004	-0.00545183	0.00751371	-0.0105494	-0.00570721
-206	0.00735707	-0.00278443	-0.0156967	-0.00714237	0.00663193	-0.00825871	-0.00132149
-205	0.00881481	-0.00109921	-0.0147778	-0.00780812	0.00828141	-0.00775303	-0.00196654
-204	0.0104881	0.000198289	-0.0131223	-0.0074752	0.00662803	-0.00758757	-0.000792627
-203	0.00975247	9.09734e-05	-0.00952508	-0.0105829	0.00741393	-0.00788257	-0.0016682
-202	0.0101233	0.000277052	-0.0101479	-0.0115628	0.00631615	-0.00854038	-0.00319685
-201	0.0107906	0.000191963	-0.0116918	-0.0109501	0.00469077	-0.00643064	-0.0039825
-200	0.0125755	-1.93992e-05	-0.0112479	-0.010644	0.00130459	-0.00792617	-0.000986178
-199	0.0136047	0.00102052	-0.0101993	-0.0101007	0.0020617	-0.00384791	-0.00066901
-198	0.0115023	-0.00138592	-0.00978634	-0.00892949	0.000380413	-0.00188905	0.00163296
-197	0.0126802	0.000248818	-0.00817825	-0.00828503	-0.00143102	-0.00211844	0.00286353
-196	0.0123345	0.00194396	-0.00646492	-0.00797143	-0.00505273	-0.00380846	0.0029408
-195	0.0114266	0.000479763	-0.00502537	-0.00613407	-0.00446497	-0.00499377	0.00422218
-194	0.0136875	0.00134191	-0.00540025	-0.00302256	-0.0057054	-0.00376547	-0.00017618
-193	0.0100728	0.00114227	-0.00491127	-0.0014843	-0.00713885	-0.0050721	0.0005279
-192	0.00821536	0.000592853	-0.00574497	-0.00165636	-0.00794642	-0.0048199	-0.00152231
-191	0.00762666	-0.000333892	-0.00527757	-0.00445664	-0.00735421	-0.00449726	-0.0009547
-190	0.0059551	0.000932583	-0.00533045	-0.00240018	-0.00815023	-0.00831117	0.00221351
-189	0.00779289	0.00140744	-0.00662916	-0.000318056	-0.00866572	-0.00783337	0.00233712
-188	0.00614831	-0.000768466	-0.00831609	-0.00107226	-0.0104745	-0.0074092	0.0026518
-187	0.00440445	-0.000601241	-0.0083619	-0.00167789	-0.0116708	-0.00864727	0.001911
-186	0.00275909	-0.00187044	-0.00737545	-0.00171422	-0.0120277	-0.00986695	0.00115616
-185	0.00173835	-0.00135856	-0.0051508	-0.000464603	-0.0130751	-0.00838979	0.00124832
-184	-0.000719656	-0.00229274	-0.00692976	0.000272368	-0.0133474	-0.00710038	0.00519601
-183	-0.00136244	-0.00273212	-0.00695248	0.000362239	-0.0116198	-0.00875955	0.0049415
-182	-0.00147542	-0.0031342	-0.00839358	0.00242508	-0.0101893	-0.00912008	0.00769737
-181	-0.000410337	-0.00448402	-0.00790896	0.00299494	-0.00936322	-0.00729614	0.00846968
-180	-0.000698041	-0.00293827	-0.00534259	0.00424722	-0.00983068	-0.00940032	0.00713746
-179	-0.00326738	-0.00257494	-0.00601488	0.00414111	-0.00901882	-0.0123289	0.00554341
-178	-0.00397219	-0.000693539	-0.00488479	0.00634998	-0.0104163	-0.0150117	0.000792737
-177	-0.00144399	0.0015177	-0.00198519	0.00720273	-0.00922798	-0.0167682	0.00229156
-176	-0.00186331	-0.000301924	-0.00114512	0.0065081	-0.00546253	-0.0183185	0.00225006
-175	-0.00245389	0.000119201	-0.00140035	0.00990489	-0.00407416	-0.0157672	0.000556428
-174	-0.000620762	0.00216117	0.000254556	0.00964689	-0.00445068	-0.0115476	0.000174517
-173	-0.00383076	0.00138477	0.00165579	0.00875615	-0.00226596	-0.0122486	0.00193361
-172	-0.00255341	0.00190486	0.00285154	0.00853954	-5.69116e-05	-0.0130059	-1.94251e-05
-171	-0.00171421	0.00287191	0.00491833	0.010262	-0.000585104	-0.0112979	-0.00219714
-170	-0.000480094	0.00289258	0.0059653	0.0130656	0.000328416	-0.0122279	-0.00395134
-169	-0.000298241	0.00121696	0.00874833	0.0137882	0.000919062	-0.0121315	-0.0114396
-168	-0.00047588	0.00131535	0.00900617	0.014711	0.0022537	-0.0118649	-0.0116989
-167	0.00107649	0.00274853	0.0105087	0.0151852	0.00182235	-0.0132118	-0.0134054
-166	0.000950473	0.00120901	0.0107994	0.015597	0.00294519	-0.0091169	-0.0129683
-165	-0.00100896	0.00219205	0.0124595	0.0155573	0.00395722	-0.00882829	-0.0137135
-164	1.19605e-05	0.00144444	0.0128662	0.0137163	0.00469589	-0.0112228	-0.0181545
-163	0.00145993	0.00373127	0.0154021	0.0123204	0.00409264	-0.010555	-0.0229957
-162	0.00127665	0.00363982	0.0146578	0.0117449	0.00356688	-0.00828679	-0.0211756
-161	0.00117241	0.00283462	0.016107	0.0087828	0.00447895	-0.0070194	-0.0232774
-160	-0.00074425	0.00175569	0.0152946	0.00759828	0.00392807	-0.00805603	-0.023223
-159	-0.00141554	0.00038904	0.0138053	0.00524054	0.00592587	-0.00914342	-0.0201373
-158	-0.000465496	0.000329366	0.0153605	0.00338913	0.00632883	-0.00426512	-0.0213488
-157	-0.00178182	-0.000381227	0.0137095	0.000983689	0.00750841	-0.00481744	-0.0181218
-156	-0.00363298	0.00113428	0.00949041	3.97291e-05	0.00648491	-0.00408225	-0.0215802
-155	-0.00581878	0.00157463	0.00952198	-2.77483e-05	0.00517507	-0.0025591	-0.0251589
-154	-0.00659152	0.000210589	0.010286	-0.0012543	0.00710595	-0.00281478	-0.0231357
-153	-0.00845275	0.000532032	0.00888946	-0.00205485	0.0092131	-0.00267488	-0.0256732
-152	-0.00764992	0.00221142	0.00885803	-0.00372817	0.0115121	-0.0029505	-0.0277459
-151	-0.00809679	0.00171514	0.00823905	-0.00280001	0.0110992	-0.00306331	-0.0317536
-150	-0.00715877	0.000724874	0.0116405	-0.00308738	0.0143202	-0.00371107	-0.0280893
-149	-0.00741255	0.00161312	0.0120373	-0.00193436	0.0147765	-0.00179748	-0.0252971
-148	-0.00875896	0.0025609	0.00963127	-0.000949503	0.0147098	-0.00262916	-0.0224955
-147	-0.00879671	0.00210256	0.00925531	-0.00152456	0.0151762	0.0010352	-0.0236721
-146	-0.00604401	0.00136027	0.0102721	-0.00162185	0.0150661	-7.38761e-05	-0.0266718
-145	-0.00578085	0.00123211	0.0103271	-0.00109738	0.0133454	-0.00443623	-0.0290449
-144	-0.0034499	0.000973885	0.00980048	0.000789702	0.0120944	-0.00397533	-0.0273861
-143	-0.00348684	0.000450087	0.00886478	0.00356782	0.0127154	-0.00286149	-0.0251845
-142	-0.00298124	-0.00134546	0.00814352	0.00431586	0.013188	-0.00707705	-0.0241419
-141	-0.00237277	-0.00256942	0.00868672	0.00486003	0.0112141	-0.010141	-0.0228202
-140	-0.00122723	-0.000990447	0.00641879	0.00803426	0.0104888	-0.0102211	-0.0229547
-139	-0.00184677	-0.000982638	0.00632114	0.00740829	0.010389	-0.0119364	-0.0229894
-138	-0.00104216	0.00042236	0.00643413	0.00736496	0.00932494	-0.0123061	-0.0232085
-137	-0.00116706	-0.000125707	0.00671448	0.00894074	0.00995897	-0.0155157	-0.0187678
-136	-0.000732637	0.00137719	0.00659359	0.0103784	0.0103015	-0.0162043	-0.0169648
-135	-0.00195437	-0.00236196	0.00809187	0.0117598	0.0106439	-0.0179231	-0.0129693
-134	6.45055e-05	-0.00312288	0.00819391	0.0122585	0.010472	-0.0181151	-0.00933181
-133	0.000717578	-0.00289126	0.00622148	0.011992	0.011432	-0.0209004	-0.00950993
-132	0.00181048	-0.00387863	0.00524229	0.0102101	0.0111036	-0.0226935	-0.00740612
-131	-0.00124472	-0.00503611	0.00410519	0.0125564	0.00965144	-0.0191893	-0.006267
-130	-0.00344883	-0.00438135	0.00404893	0.0114893	0.00832161	-0.0160241	-0.000152269
-129	-0.00425227	-0.00312315	0.000686494	0.0126675	0.00927487	-0.0146931	-0.000889351
-128	-0.00434714	-0.00423631	0.00221167	0.0120257	0.00943976	-0.016856	-0.00389671
-127	-0.00459672	-0.00392411	0.00201681	0.0109295	0.0098934	-0.0130479	-0.00648497
-126	-0.00611116	-0.00381509	0.00293033	0.0122435	0.00985608	-0.0161783	-0.000261757
-125	-0.0105086	-0.0036733	0.00261812	0.0115674	0.0120754	-0.0155427	0.00166262
-124	-0.0109909	-0.00313562	0.00232464	0.0126214	0.0125359	-0.0152125	0.00301919
-123	-0.0114299	-0.00293984	0.00300607	0.0104087	0.0139907	-0.012761	0.00169596
-122	-0.0107819	-0.00199804	0.00252467	0.0108927	0.0128487	-0.0150714	-0.00241954
-121	-0.0113803	-0.00220589	0.00394145	0.00983454	0.0117452	-0.0127344	-0.0017746
-120	-0.0129422	-0.000681279	0.00342083	0.0105104	0.0124052	-0.012128	-0.00591431
-119	-0.0136954	-0.00188159	0.00494342	0.00790726	0.0122569	-0.015271	-0.00671196
-118	-0.0123692	-0.00162723	0.00834157	0.00841709	0.0120682	-0.0127617	-0.0066354
-117	-0.0125461	-0.00151536	0.00783632	0.00914188	0.0117619	-0.0120777	-0.00650429
-116	-0.0120744	-0.000467564	0.00648377	0.0075482	0.00973171	-0.0117077	-0.00752844
-115	-0.012005	-0.00396701	0.00539589	0.0060172	0.00909374	-0.0152895	-0.0113293
-114	-0.0113723	-0.00165097	0.0040279	0.00730564	0.00846779	-0.0164541	-0.0119904
-113	-0.00971547	-0.00194235	0.00382645	0.00611325	0.00966021	-0.0178123	-0.0105344
-112	-0.00922873	-0.00260974	0.00385783	0.00729357	0.0085608	-0.0172842	-0.0105118
-111	-0.0085328	-0.00261483	0.00562148	0.0112479	0.00862037	-0.0181945	-0.00991938
-110	-0.00591521	-0.00279783	0.00525644	0.0109087	0.00921811	-0.0211549	-0.00857333
-109	-0.00471003	-0.00223923	0.00527078	0.0104088	0.0121635	-0.0215828	-0.0143307
-108	-0.00669305	-0.00148606	0.00656738	0.0102517	0.00858307	-0.021992	-0.0127822
-107	-0.00736691	-0.00175736	0.00386159	0.0119245	0.00920669	-0.0217962	-0.00898201
-106	-0.00599055	-0.00153125	0.0054291	0.0129892	0.00840967	-0.0226267	-0.00612175
-105	-0.00649531	-0.00145356	0.00607572	0.0130857	0.00678051	-0.0233217	-0.00986296
-104	-0.00467358	-0.00281236	0.0057958	0.0142352	0.00575305	-0.0211245	-0.0107748
-103	-0.00437575	-0.00287595	0.00450222	0.0127036	0.00585726	-0.0201279	-0.0112422
-102	-0.0047487	-0.00382381	0.00213991	0.0128063	0.00490352	-0.0218845	-0.0116285
-101	-0.00655966	-0.00224356	0.00489031	0.010983	0.00495063	-0.0202945	-0.00885849
-100	-0.00682986	-0.00397198	0.00344378	0.0122868	0.005348	-0.0203689	-0.0106207
-99	-0.00705932	-0.00399184	0.0055387	0.00975675	0.00440351	-0.0218843	-0.00854349
-98	-0.00821092	-0.0046399	0.00523433	0.00902077	0.00360898	-0.0202033	-0.00790452
-97	-0.00870575	-0.00322916	0.00237081	0.00862211	0.00238105	-0.016405	-0.0082047
-96	-0.00925731	-0.00193322	0.00378425	0.0078082	0.00184522	-0.0160214	-0.00842425
-95	-0.00943372	-0.00230116	0.00429857	0.00859257	0.00335591	-0.0171514	-0.00954127
-94	-0.0105199	0.000128771	0.00455887	0.00681848	0.00133675	-0.0152528	-0.00558296
-93	-0.0100045	-0.00024734	0.00510481	0.00544228	0.0026332	-0.0114956	-0.00610455
-92	-0.0116505	0.000784702	0.0064975	0.00739057	0.00134424	-0.0137361	-0.00503735
-91	-0.0104386	-0.000696157	0.00909681	0.00661023	0.00361064	-0.012846	-0.00587808
-90	-0.0109837	0.000507586	0.00872342	0.00503739	0.00384641	-0.012606	-0.00497374
-89	-0.0101729	0.000387166	0.00872524	0.00653972	0.00301628	-0.0114656	-0.0026615
-88	-0.00915498	-0.00148271	0.00836554	0.00783675	0.00486034	-0.0107258	0.00029301
-87	-0.0075375	-0.00138333	0.00975673	0.00906721	0.00866704	-0.0088648	5.89395e-05
-86	-0.00566179	0.00105358	0.0133202	0.00947668	0.00864476	-0.00989458	0.000290246
-85	-0.00475757	0.00160891	0.0149443	0.0102483	0.00910171	-0.00903861	0.0022104
-84	-0.00212563	0.00146322	0.0141702	0.0108257	0.00938953	-0.00823826	0.00428204
-83	-0.00242895	0.00300224	0.0141662	0.011582	0.0103774	-0.00681138	0.00492518
-82	-0.00233385	0.0031435	0.0162086	0.0134956	0.0113476	-0.0070827	0.00500506
-81	-0.0018545	0.00293057	0.0160935	0.0167239	0.0106313	-0.00630045	0.00886858
-80	-0.0018162	0.000558697	0.0135252	0.0202325	0.0106037	-0.00890597	0.00829844
-79	0.00122702	0.000667078	0.015864	0.0214661	0.0108459	-0.0102052	0.0107462
-78	0.000842316	0.000799526	0.0125346	0.0249896	0.0101801	-0.00795255	0.0122752
-77	0.00231595	0.00178179	0.0116952	0.0273544	0.00939038	-0.00793881	0.0147159
-76	0.00188156	0.00120828	0.011647	0.0263854	0.0110074	-0.0130808	0.0175655
-75	0.00268396	0.000260372	0.0103903	0.0255105	0.0109089	-0.0115324	0.017955
-74	0.00232856	0.00107195	0.00951872	0.025905	0.00890253	-0.0125434	0.0197955
-73	0.00191078	0.00110475	0.00799288	0.0260612	0.00953438	-0.0109651	0.0218912
-72	0.00210567	0.0019706	0.00727368	0.0247815	0.00785773	-0.0120615	0.0233211
-71	0.00121821	0.00334464	0.00453242	0.0244026	0.00715216	-0.0113754	0.0243642
-70	-0.00193897	0.00738121	0.000391617	0.0230325	0.00614794	-0.0104144	0.023846
-69	-0.0029224	0.00647084	-0.000288696	0.0237739	0.00648489	-0.0109696	0.0248367
-68	-0.00358502	0.00716411	0.000630671	0.0220482	0.00781828	-0.0116905	0.0257178
-67	-0.0029448	0.00855088	-0.000414386	0.0208213	0.00758199	-0.0128839	0.0264118
-66	-0.00346932	0.00718572	-0.00353114	0.0207424	0.00761096	-0.0158244	0.0241853
-65	-0.00469266	0.00554632	-0.00450441	0.0177786	0.00960974	-0.0127878	0.0232332
-64	-0.00565316	0.00550631	-0.00506211	0.0173654	0.0112217	-0.0170275	0.0221945
-63	-0.00572872	0.00505553	-0.00341052	0.0189466	0.0144968	-0.0168636	0.0208218
-62	-0.00572114	0.0046001	-0.00172464	0.0198048	0.0153118	-0.021614	0.0237846
-61	-0.00681703	0.00556103	-0.000450804	0.0186847	0.0148881	-0.0235624	0.0210135
-60	-0.00734474	0.00667594	0.00172915	0.0177176	0.0147891	-0.0252106	0.0207428
-59	-0.00802994	0.00814703	0.00406387	0.0145124	0.0143604	-0.0239692	0.0209528
-58	-0.0111929	0.00833435	0.00310503	0.0147054	0.0159154	-0.0232017	0.0194233
-57	-0.0078741	0.00709754	0.00447346	0.0133403	0.0173437	-0.0256255	0.0153831
-56	-0.00822958	0.00760861	0.0056598	0.0135722	0.0170999	-0.0270874	0.0115974
-55	-0.00776743	0.00756023	0.00486366	0.0141613	0.0159424	-0.0278974	0.011109
-54	-0.00872887	0.00703271	0.00455978	0.0148342	0.0159174	-0.0295966	0.0109102
-53	-0.00922092	0.00475055	0.00521394	0.0134958	0.0166247	-0.0287239	0.0106152
-52	-0.00876611	0.00314234	0.00931788	0.0146509	0.0166142	-0.0304375	0.0104498
-51	-0.0106785	0.00476546	0.00905184	0.0139798	0.0149797	-0.0299185	0.00934806
-50	-0.0101487	0.003144	0.00950016	0.0130309	0.0133757	-0.0271163	0.00988977
-49	-0.00880946	0.0018415	0.0112013	0.0130821	0.0122349	-0.0276789	0.0135587
-48	-0.00683237	0.00170347	0.0105134	0.0119793	0.0105506	-0.0266997	0.0132133
-47	-0.00575165	0.00111071	0.0081408	0.0126333	0.00810321	-0.0262942	0.0121308
-46	-0.00572027	0.00018481	0.00926161	0.0137264	0.00675699	-0.0229156	0.0125108
-45	-0.00588101	0.000259338	0.0084266	0.0135499	0.00722502	-0.0208322	0.0166121
-44	-0.00511028	-0.00010086	0.00608848	0.0147671	0.00606078	-0.0218094	0.0158575
-43	-0.00346071	-0.000842929	0.0050522	0.0143763	0.00773205	-0.0182898	0.0166492
-42	-0.0037047	0.00177678	0.00462599	0.0129393	0.00751213	-0.0200013	0.0156424
-41	-0.00240014	0.00218168	0.00140224	0.0121522	0.0056732	-0.0163529	0.0146021
-40	-0.000275291	0.00350504	-0.00196026	0.0124693	0.00582622	-0.0151192	0.0166638
-39	0.00167636	0.00144719	-0.00197669	0.0126647	0.00621276	-0.0124268	0.0144193
-38	0.00227597	0.000197804	-0.0020176	0.0137628	0.00626294	-0.0109282	0.016006
-37	0.00380636	0.00135868	-0.00218466	0.0134047	0.00358339	-0.0115317	0.0131982
-36	0.00126101	0.00139502	-0.00123431	0.014135	0.00291348	-0.0113335	0.0118552
-35	0.000160413	0.000229741	-0.00109197	0.0135562	0.00473559	-0.0121473	0.0149516
-34	-0.000188214	0.000667753	0.00172393	0.0157055	0.00534004	-0.00935482	0.0125963
-33	-0.00206567	5.67627e-05	0.00244239	0.0136626	0.0036724	-0.00972972	0.0119329
-32	-0.00156521	0.00177075	0.00226081	0.013855	0.00390336	-0.00835296	0.00953208
-31	-0.000971651	0.00344894	-0.000827882	0.0126831	0.00232825	-0.00754221	0.00685317
-30	-0.000293096	0.000416838	0.00139188	0.0127669	0.00288472	-0.0100534	0.00805755
-29	-0.00248684	0.00268894	0.00074526	0.0121521	0.00255188	-0.0100682	0.00623082
-28	-0.00432452	0.00241603	0.000842773	0.0129733	-2.27961e-05	-0.00941413	0.0033125
-27	-0.00750801	0.0018976	0.002474	0.0143036	0.001924	-0.00696339	0.00255271
-26	-0.00734171	0.00225205	0.00468969	0.0121411	0.00234078	-0.00651673	-0.000348787
-25	-0.00868092	0.00157604	0.00484735	0.0103821	0.000709746	-0.00753333	-0.00414223
-24	-0.00785836	-0.000261957	0.0054032	0.00779939	-0.000969028	-0.0068684	-0.00549221
-23	-0.00769356	-0.000731194	0.00679947	0.00818865	0.000351463	-0.00727891	-0.00713783
-22	-0.00923397	-0.00191443	0.00699512	0.00893331	-0.00119209	-0.00934546	-0.00782712
-21	-0.00994581	-0.00367145	0.00640422	0.00790626	-0.00235983	-0.00780171	-0.00596964
-20	-0.0111493	-0.0038781	0.00761679	0.00871634	-0.00165897	-0.0102609	-0.00953768
-19	-0.0122809	-0.00620198	0.00849688	0.00816449	-0.00187704	-0.0119575	-0.0110701
-18	-0.0126923	-0.00417746	0.0070772	0.0078124	-0.000161437	-0.0138014	-0.01616
-17	-0.0127442	-0.00444659	0.00619495	0.00893728	-0.00170514	-0.0157417	-0.0196802
-16	-0.0132649	-0.00401352	0.0064478	0.00883086	-0.00218058	-0.0155308	-0.0215246
-15	-0.0120961	-0.00562291	0.00663343	0.00785262	-0.00196567	-0.0149913	-0.0205407
-14	-0.0113166	-0.00587762	0.00680553	0.00762843	-0.00363904	-0.014981	-0.024724
-13	-0.0103745	-0.00811025	0.00467055	0.00708148	-0.00104209	-0.0198246	-0.0255098
-12	-0.00935463	-0.0071763	0.00573494	0.00753127	0.000827638	-0.0209728	-0.0267997
-11	-0.00973067	-0.00788748	0.0076753	0.00764079	0.00104385	-0.0207305	-0.0273943
-10	-0.0103388	-0.00774595	0.0115414	0.00834461	0.00318497	-0.0197702	-0.0294331
-9	-0.0112319	-0.00638708	0.011219	0.0085592	0.00404336	-0.0186018	-0.0286424
-8	-0.0105392	-0.00839879	0.0113938	0.00889845	0.00457862	-0.0176047	-0.0279134
-7	-0.00998264	-0.00952418	0.0141605	0.00857446	0.0066616	-0.0184187	-0.0243143
-6	-0.0081947	-0.00875732	0.0141285	0.00714075	0.00708259	-0.0198702	-0.0235145
-5	-0.00997557	-0.00883555	0.0151312	0.00909598	0.00906508	-0.0180216	-0.0199799
-4	-0.0102345	-0.00760862	0.0134249	0.0104637	0.01121	-0.0163844	-0.0118367
-3	-0.0112804	-0.00413525	0.0145454	0.0119294	0.0109236	-0.0161195	-0.0135165
-2	-0.0119149	-0.00331301	0.0158518	0.0120235	0.0103612	-0.0136211	-0.00990913
-1	-0.0106688	-0.00529024	0.0167404	0.0116629	0.0128294	-0.00785415	-0.0103831
0	-0.00838268	-0.00523504	0.0166355	0.0136587	0.0137693	-0.00786018	-0.00750812
1	-0.00971565	-0.00526083	0.0166661	0.0146011	0.0141945	-0.00745443	-0.00520548
2	-0.00866214	-0.00503719	0.0158208	0.0140548	0.0164164	-0.0046109	-0.00419352
3	-0.0087815	-0.00506045	0.0166935	0.0150114	0.0137966	-0.00445962	0.000990393
4	-0.00634556	-0.00421305	0.0151989	0.0127517	0.0166737	-0.00216298	0.000573561
5	-0.00617802	-0.00489471	0.0151452	0.0140034	0.0156145	-0.00253215	0.00349094
6	-0.00628447	-0.00303864	0.0139726	0.0132748	0.0143408	-0.00210044	0.00441361
7	-0.00598303	-0.00399766	0.0140473	0.0137296	0.0132657	-0.000407773	0.00405555
8	-0.00525281	-0.00240299	0.0126425	0.0137082	0.0108307	0.0037358	0.00313109
9	-0.00272005	-0.00355604	0.0109927	0.0169568	0.010495	0.00300211	0.00395523
10	-0.00212141	-0.00311672	0.00849627	0.0154329	0.0124535	0.000184008	0.00580086
11	-0.00193731	-0.00313334	0.00405184	0.0151689	0.0112028	-0.00305396	0.00872743
12	-1.47147e-05	-0.00299404	0.00238933	0.0137501	0.0102325	-0.00392208	0.00778216
13	0.000590473	-0.00119845	0.00442924	0.0128236	0.00893535	-0.00509915	0.0052622
14	0.00187901	0.000640948	0.00244128	0.0117053	0.0108467	-0.00539027	0.0060642
15	0.00114581	0.00185791	0.00226618	0.0118303	0.0112395	-0.00457296	0.00466001
16	0.00199908	0.00113661	0.00209162	0.0108736	0.00977219	-0.00546111	0.00539797
17	0.00304982	0.000311852	0.00364812	0.0102307	0.00838189	-0.00435866	0.00167445
18	0.0043381	-0.000440371	0.0035962	0.0102278	0.0102029	-0.000856474	0.0058409
19	0.00520014	0.000529386	0.00163315	0.00976384	0.010468	-0.00242466	0.00802622
20	0.00524349	0.00351997	0.00186439	0.0104126	0.00947953	-0.00470678	0.0101649
21	0.00402824	0.00255181	0.0028024	0.0090324	0.00914829	-0.00455165	0.00788226
22	0.0063341	0.00379179	0.00506391	0.00686621	0.00917249	-0.000818234	0.00912213
23	0.00805584	0.0032275	0.00630308	0.00550061	0.00763256	-0.00105751	0.0115186
24	0.00962798	0.00360167	0.00601342	0.00522587	0.00961267	-0.00067723	0.0132808
25	0.0097525	0.00333355	0.00769972	0.00645122	0.00729795	3.99982e-05	0.0153659
26	0.01112	0.00541108	0.0078574	0.00695692	0.00939147	0.00589461	0.0139645
27	0.0118869	0.00382507	0.00823649	0.00825099	0.00945646	0.00755891	0.0144766
28	0.0156308	0.00480675	0.00885663	0.00725677	0.0106772	0.0102513	0.0165285
29	0.0178696	0.00555549	0.0102023	0.00687687	0.00957208	0.0102523	0.0163763
30	0.0254473	0.00574332	0.0107058	0.00661433	0.0102971	0.0189111	0.017375
31	0.0300325	0.00560639	0.010934	0.00675102	0.00820255	0.026634	0.0181822
32	0.0364606	0.00501083	0.0125102	0.00759458	0.00789256	0.0356152	0.0155584
33	0.0464081	0.00548436	0.0134745	0.0104539	0.00791148	0.0461676	0.0140159
34	0.0577728	0.00324401	0.0116306	0.0101835	0.00807143	0.0540769	0.0181586
35	0.0697953	0.00354519	0.00963391	0.0106935	0.00504007	0.0682186	0.0201251
36	0.0873705	0.00280596	0.00927057	0.00916743	0.00142514	0.0794462	0.0209383
37	0.102808	0.00331941	0.00706727	0.00889232	0.000265315	0.0969924	0.0231744
38	0.117893	0.00450064	0.00659166	0.00804445	5.37996e-05	0.110174	0.0231693
39	0.136406	0.00511115	0.00640703	0.00800181	-0.000146578	0.125721	0.0197283
40	0.153931	0.00494459	0.00780661	0.00774574	-0.000305259	0.147464	0.0204104
41	0.174278	0.00582969	0.00582887	0.00597167	0.000271268	0.167206	0.0177846
42	0.195852	0.00721367	0.00545569	0.00660073	0.000284168	0.187385	0.0153349
43	0.217429	0.00449712	0.00492645	0.00862944	0.00135173	0.203615	0.0190233
44	0.235559	0.00693177	0.00444025	0.0103837	0.00299004	0.222163	0.0182299
45	0.254388	0.00939146	0.00561055	0.0106808	0.00241623	0.236641	0.0182621
46	0.271704	0.0112958	0.00659816	0.00974891	0.00117548	0.256335	0.0218976
47	0.29108	0.00997313	0.00595691	0.00729357	-0.00139215	0.270584	0.0224005
48	0.309313	0.0120147	0.00697291	0.00830273	-0.000917024	0.288211	0.0223983
49	0.324742	0.0132676	0.00559409	0.0101062	-0.00132099	0.300627	0.02393
50	0.3378	0.0138789	0.00692548	0.0103102	-0.00110495	0.317524	0.0273392
51	0.344415	0.0166253	0.0066657	0.00962498	-0.0012452	0.328211	0.0265921
52	0.356894	0.0174178	0.00814206	0.00948471	-0.000968258	0.339073	0.0276828
53	0.36449	0.0176814	0.00987795	0.00908683	0.00137876	0.347434	0.0291112
54	0.37092	0.0197565	0.0107563	0.00683801	0.00415377	0.352822	0.0313473
55	0.377017	0.0226473	0.0129821	0.00970391	0.00634233	0.358383	0.0319648
56	0.381218	0.0236298	0.0137849	0.0117736	0.00839163	0.356824	0.030237
57	0.382318	0.024981	0.0145088	0.0114834	0.0113708	0.359469	0.0309329
58	0.384373	0.0266106	0.0169592	0.0125971	0.0144252	0.358194	0.0305584
59	0.384054	0.0269538	0.0191948	0.0131818	0.0146482	0.361798	0.0356925
60	0.380935	0.02695	0.0210572	0.0147258	0.0142703	0.363689	0.0368349
61	0.380518	0.0273261	0.021609	0.0162583	0.0131845	0.363172	0.0345376
62	0.378226	0.0288311	0.0235581	0.0186964	0.0119772	0.363281	0.0372322
63	0.37495	0.0310638	0.0242946	0.0191261	0.013383	0.361867	0.0403346
64	0.369685	0.034384	0.0232536	0.0189113	0.0121152	0.364406	0.0376039
65	0.367317	0.0329894	0.0236453	0.019748	0.0123307	0.359578	0.0377113
66	0.363781	0.0336414	0.0235094	0.0189985	0.0145377	0.36189	0.0393658
67	0.362497	0.0345686	0.0224322	0.0193084	0.0152143	0.35682	0.0381943
68	0.360218	0.035825	0.0243647	0.022012	0.0159812	0.352867	0.0381912
69	0.355693	0.0373904	0.0247838	0.0211752	0.0162649	0.353146	0.0393463
70	0.350314	0.0372228	0.0270134	0.0197876	0.0157456	0.357278	0.0383445
71	0.348072	0.0376967	0.0291646	0.0181217	0.0156628	0.356938	0.0406903
72	0.345038	0.0379871	0.0314322	0.0190431	0.0150084	0.355922	0.0437325
73	0.338489	0.0390368	0.0329224	0.0207097	0.0176095	0.352163	0.0427703
74	0.337137	0.0419868	0.0341402	0.0225963	0.0178787	0.348246	0.0466115
75	0.331709	0.0430284	0.0356493	0.0251492	0.0182988	0.344616	0.0506353
76	0.327619	0.0431143	0.0366271	0.0252556	0.0204676	0.341971	0.0511578
77	0.322839	0.044558	0.0411531	0.0267102	0.0194473	0.340433	0.0535582
78	0.31567	0.0436356	0.0436369	0.0289682	0.0218033	0.33458	0.0562602
79	0.309457	0.0454	0.047141	0.0295667	0.0227504	0.331346	0.0566302
80	0.309237	0.0462793	0.0489576	0.0305934	0.0267562	0.324497	0.0540977
81	0.306271	0.0477804	0.0508522	0.0284635	0.0270935	0.316087	0.0592659
82	0.303233	0.0492395	0.0526352	0.0280626	0.0295449	0.311437	0.0630687
83	0.300911	0.0481922	0.0564808	0.0289382	0.0317351	0.302255	0.0700452
84	0.296269	0.0480926	0.0597191	0.0305364	0.032779	0.298748	0.0755178
85	0.295952	0.0479277	0.0645411	0.0322616	0.0344519	0.291443	0.0762816
86	0.293549	0.0509139	0.0700631	0.0326071	0.0341903	0.29207	0.0796795
87	0.293702	0.0487109	0.0724121	0.034471	0.0325332	0.289864	0.0792716
88	0.291597	0.0493454	0.0785214	0.0374919	0.0337431	0.28483	0.0830602
89	0.289548	0.0493331	0.0816928	0.0385483	0.03513	0.282015	0.0873902
90	0.290262	0.0493322	0.0845502	0.0413573	0.0352937	0.275243	0.0894954
91	0.289606	0.0505128	0.0884426	0.0440871	0.034455	0.270496	0.0924397
92	0.289064	0.050044	0.0901195	0.0473212	0.0345987	0.266599	0.092701
93	0.290025	0.0480859	0.0935352	0.0468533	0.0343984	0.263685	0.0989065
94	0.291894	0.0479208	0.0966658	0.0519269	0.0319746	0.263477	0.105125
95	0.290665	0.0457859	0.0998711	0.0525191	0.0307776	0.26379	0.109077
96	0.290072	0.0446009	0.10335	0.0554753	0.0299203	0.264939	0.106513
97	0.290321	0.0435531	0.105906	0.0573192	0.0295381	0.266723	0.107176
98	0.290361	0.0411291	0.106263	0.0614629	0.0312136	0.269773	0.111076
99	0.292729	0.0438769	0.109627	0.0635924	0.0297313	0.272846	0.115598
100	0.297415	0.0406242	0.110086	0.0656589	0.0297921	0.268899	0.117555
101	0.294506	0.0386341	0.113534	0.0680148	0.0286756	0.269098	0.123247
102	0.296689	0.0372476	0.115587	0.0733511	0.0313525	0.270261	0.123045
103	0.297908	0.0358748	0.120691	0.0774529	0.0297545	0.26998	0.124975
104	0.297722	0.0356512	0.122812	0.0797567	0.0303219	0.274647	0.12374
105	0.302985	0.034347	0.12598	0.0811057	0.0293419	0.274854	0.126191
106	0.306412	0.032662	0.128084	0.0823902	0.0295601	0.274303	0.130505
107	0.305957	0.0318381	0.130159	0.0865328	0.0308433	0.273779	0.136125
108	0.306442	0.0304798	0.13415	0.0871399	0.0299777	0.27282	0.13758
109	0.311227	0.0283296	0.135841	0.0876331	0.0314095	0.272995	0.143498
110	0.314504	0.0275644	0.138892	0.089483	0.0303274	0.275595	0.149448
111	0.316711	0.026028	0.145465	0.089909	0.0284114	0.276925	0.152685
112	0.322157	0.0250621	0.149272	0.0906542	0.0288975	0.27395	0.158104
113	0.324204	0.0237526	0.151867	0.0918765	0.0278312	0.27429	0.159314
114	0.326414	0.0234519	0.156315	0.0935037	0.0272894	0.275247	0.159022
115	0.328572	0.0222217	0.163345	0.0903594	0.0280996	0.274784	0.163857
116	0.330705	0.0228644	0.168886	0.0939618	0.02797	0.276331	0.16761
117	0.330957	0.0204979	0.173618	0.094595	0.0257813	0.275713	0.174859
118	0.331214	0.0184018	0.180035	0.0962849	0.0269664	0.279052	0.178667
119	0.333563	0.0192534	0.186629	0.0953691	0.0258963	0.275092	0.181016
120	0.333233	0.0179576	0.190611	0.0977168	0.0252748	0.275251	0.179847
121	0.332565	0.019707	0.199541	0.0993618	0.0256752	0.282611	0.182451
122	0.336222	0.021089	0.204171	0.101699	0.0263766	0.283916	0.1839
123	0.333211	0.0204562	0.20843	0.101019	0.0253164	0.284098	0.18818
124	0.330306	0.0212721	0.207566	0.101398	0.027345	0.284203	0.189523
125	0.329622	0.0227426	0.210322	0.10354	0.0261794	0.279498	0.185647
126	0.326444	0.0229543	0.214317	0.106435	0.0271334	0.279458	0.184737
127	0.322145	0.0249351	0.217519	0.108768	0.0292928	0.28023	0.186534
128	0.322008	0.0245664	0.220481	0.108629	0.0279782	0.280047	0.179815
129	0.31827	0.0261097	0.222197	0.110294	0.0294828	0.277258	0.18114
130	0.312897	0.0271744	0.222389	0.11042	0.0297175	0.281433	0.176574
131	0.309085	0.028314	0.221717	0.110911	0.0298468	0.282271	0.175753
132	0.305703	0.0284284	0.218706	0.111768	0.0307291	0.281681	0.17382
133	0.298405	0.0286221	0.217559	0.111367	0.030177	0.286152	0.174183
134	0.297751	0.0302651	0.216327	0.111444	0.0318161	0.287397	0.177446
135	0.295347	0.030835	0.218256	0.111514	0.0326259	0.287227	0.17424
136	0.294126	0.0309072	0.213933	0.113581	0.0321728	0.287103	0.172133
137	0.290681	0.0296442	0.21111	0.113975	0.0331014	0.287463	0.170235
138	0.289414	0.032235	0.211241	0.11324	0.0345922	0.288495	0.170005
139	0.287642	0.0349325	0.211414	0.113769	0.0322223	0.286383	0.173391
140	0.281492	0.0333317	0.20951	0.113898	0.0338016	0.288114	0.175629
141	0.281428	0.0309757	0.210027	0.115836	0.0356691	0.284907	0.178023
142	0.277532	0.0283736	0.207889	0.116138	0.0357431	0.283208	0.177337
143	0.271893	0.0274806	0.206568	0.114565	0.0349547	0.284266	0.181907
144	0.270414	0.0282735	0.205712	0.117003	0.0354897	0.289606	0.184441
145	0.269075	0.0268306	0.210466	0.116834	0.0344591	0.291173	0.186961
146	0.26568	0.0247954	0.211496	0.114076	0.0356916	0.297111	0.191654
147	0.263495	0.0245829	0.209004	0.113649	0.0346137	0.295553	0.194451
148	0.262653	0.0229211	0.210688	0.113931	0.0303217	0.297586	0.198254
149	0.262634	0.0217035	0.211547	0.114734	0.030976	0.295157	0.20162
150	0.261432	0.0231146	0.211736	0.115805	0.0292595	0.293728	0.201553
151	0.260602	0.0239522	0.214212	0.118696	0.0283178	0.289401	0.201601
152	0.258856	0.0240936	0.218362	0.120798	0.0286765	0.283473	0.200959
153	0.256444	0.0274632	0.220238	0.121928	0.0301946	0.28244	0.201784
154	0.258515	0.0300718	0.221135	0.125074	0.0285561	0.278943	0.200857
155	0.257234	0.0306367	0.222878	0.125096	0.0271997	0.275846	0.200616
156	0.255359	0.0319303	0.218402	0.125226	0.0249043	0.275626	0.207298
157	0.255245	0.0350553	0.218426	0.125771	0.0236219	0.276286	0.210617
158	0.256549	0.0346099	0.220441	0.123949	0.0213007	0.274402	0.21198
159	0.257389	0.0333709	0.218475	0.123385	0.0197525	0.268668	0.212206
160	0.256569	0.0343774	0.218126	0.125219	0.0200344	0.261826	0.212156
161	0.259514	0.0360002	0.221051	0.124786	0.0184156	0.258546	0.210296
162	0.258392	0.0378322	0.222499	0.125266	0.0157043	0.2576	0.213601
163	0.258744	0.0393753	0.22306	0.126879	0.0136662	0.250926	0.217564
164	0.261358	0.0394789	0.225328	0.128446	0.0129036	0.248175	0.215756
165	0.261739	0.0380108	0.228425	0.126182	0.0114742	0.243344	0.215059
166	0.262912	0.0380545	0.230927	0.127145	0.0100503	0.238768	0.214843
167	0.264779	0.0375716	0.232522	0.128177	0.00782078	0.236089	0.215115
168	0.265495	0.0382176	0.23407	0.128501	0.00837932	0.236132	0.214229
169	0.266621	0.037534	0.232215	0.12715	0.00801116	0.229455	0.211755
170	0.265445	0.0374641	0.232684	0.129014	0.00729498	0.229164	0.215245
171	0.268903	0.0355132	0.233982	0.128685	0.00753807	0.228633	0.217928
172	0.268382	0.0339741	0.234588	0.128331	0.00645865	0.229525	0.219796
173	0.270478	0.0316978	0.234519	0.123852	0.00603114	0.23066	0.221559
174	0.273243	0.026961	0.236517	0.124933	0.00351114	0.227727	0.2236
175	0.272826	0.0247522	0.237447	0.124886	0.00322446	0.228333	0.223481
176	0.270535	0.0237238	0.238457	0.124383	0.00228065	0.227221	0.224578
177	0.271502	0.0229224	0.240185	0.125219	0.0027351	0.221568	0.222134
178	0.269326	0.0205048	0.242509	0.12306	0.00400423	0.220844	0.216484
179	0.267485	0.0209476	0.2423	0.122484	0.00481297	0.220332	0.215527
180	0.268406	0.0198464	0.24337	0.123277	0.00452952	0.222304	0.213124
181	0.268785	0.0192718	0.241103	0.120424	0.00361898	0.229333	0.209092
182	0.270074	0.0178215	0.241642	0.119916	0.00309886	0.23042	0.211882
183	0.270988	0.0173588	0.238036	0.118656	0.0041894	0.230302	0.209451
184	0.270144	0.0181913	0.235356	0.1191	0.0055866	0.225967	0.210905
185	0.265263	0.0171396	0.231156	0.117768	0.00574587	0.222372	0.207339
186	0.267866	0.0167032	0.229017	0.117847	0.00530423	0.21928	0.207824
187	0.266003	0.0144489	0.226894	0.116119	0.00600907	0.217828	0.209931
188	0.263485	0.0166125	0.224062	0.117451	0.00465816	0.213737	0.213579
189	0.262652	0.0147344	0.224864	0.115515	0.00296891	0.213314	0.21713
190	0.260098	0.0152301	0.22327	0.114277	0.00242358	0.217422	0.21922
191	0.257956	0.0147948	0.222064	0.112138	-0.00016596	0.217046	0.216757
192	0.25714	0.0143111	0.220387	0.110973	-0.00181688	0.218672	0.218012
193	0.255321	0.0134037	0.217489	0.108755	-0.00507135	0.21812	0.216205
194	0.252876	0.0148684	0.215497	0.109327	-0.00740435	0.213611	0.217768
195	0.251179	0.0142941	0.214602	0.104974	-0.00904444	0.213438	0.217309
196	0.250515	0.0128692	0.213759	0.103208	-0.00682955	0.213666	0.217038
197	0.249508	0.0128459	0.214156	0.103081	-0.00611957	0.214947	0.217955
198	0.246802	0.0131497	0.212592	0.100604	-0.00816338	0.220116	0.2162
199	0.245179	0.0126812	0.211764	0.101567	-0.0107082	0.217603	0.217504
200	0.24567	0.0146606	0.209039	0.100676	-0.0125047	0.214289	0.21644
201	0.241785	0.0143412	0.208163	0.101385	-0.0130212	0.214351	0.216597
202	0.238489	0.0140758	0.20621	0.101815	-0.0145282	0.209299	0.217433
203	0.23346	0.0132463	0.202962	0.102601	-0.0149168	0.209374	0.212576
204	0.228157	0.0123655	0.203403	0.102895	-0.0166898	0.207733	0.211226
205	0.227135	0.0112869	0.203899	0.101769	-0.0182146	0.210886	0.206781
206	0.228444	0.0124826	0.203223	0.100636	-0.0176909	0.208312	0.203893
207	0.222072	0.0122802	0.202167	0.0993525	-0.0160744	0.210528	0.201223
208	0.219388	0.0146109	0.198078	0.0990464	-0.0170572	0.20912	0.196959
209	0.218815	0.0124172	0.198629	0.0986175	-0.0147032	0.209077	0.195486
210	0.215999	0.0140316	0.194012	0.0977751	-0.0138802	0.204829	0.190966
211	0.213245	0.012661	0.194714	0.100309	-0.0137025	0.1987	0.190448
212	0.211916	0.0139306	0.19469	0.0984049	-0.011723	0.197019	0.192388
213	0.208239	0.0143284	0.196218	0.0982745	-0.0099178	0.194485	0.18981
214	0.206646	0.014117	0.196585	0.0985744	-0.00833232	0.189645	0.191717
215	0.203354	0.0133662	0.195753	0.0969317	-0.00890232	0.193398	0.188203
216	0.202083	0.0133403	0.194606	0.100666	-0.0107224	0.191249	0.188159
217	0.198754	0.011569	0.195627	0.101519	-0.0123859	0.185973	0.188444
218	0.197321	0.0120072	0.193814	0.102428	-0.0143299	0.182028	0.186732
219	0.196631	0.00975184	0.192931	0.102338	-0.0141487	0.180496	0.189051
220	0.195115	0.00941246	0.192973	0.100024	-0.0145597	0.177864	0.192904
221	0.191152	0.00911636	0.195536	0.0998581	-0.0143812	0.17992	0.195114
222	0.191083	0.00888367	0.196559	0.098646	-0.0131569	0.175952	0.199384
223	0.190684	0.0102709	0.20014	0.0979328	-0.0152358	0.176939	0.199713
224	0.189896	0.0128599	0.200456	0.0975577	-0.0166903	0.17504	0.20148
225	0.189775	0.0146933	0.19966	0.0968293	-0.0165846	0.174687	0.203684
226	0.187609	0.0153351	0.199954	0.0964356	-0.0186432	0.174365	0.202426
227	0.187467	0.0130916	0.20131	0.098033	-0.0190187	0.175502	0.205324
228	0.188198	0.0135177	0.200797	0.0993159	-0.019989	0.171281	0.206144
229	0.186597	0.0143123	0.203938	0.099151	-0.0193485	0.170183	0.206513
230	0.185776	0.0127989	0.204218	0.0971677	-0.0202456	0.170836	0.204366
231	0.183932	0.0110654	0.207524	0.0974233	-0.0206745	0.170392	0.206291
232	0.187599	0.0124059	0.207389	0.0949886	-0.020881	0.172191	0.205819
233	0.188854	0.00983295	0.205836	0.0957258	-0.0213043	0.168932	0.206917
234	0.188805	0.0102504	0.203435	0.0968826	-0.0224361	0.166834	0.204872
235	0.191598	0.00896334	0.204233	0.0969462	-0.0219099	0.166054	0.204046
236	0.191977	0.00815509	0.204106	0.099925	-0.0190599	0.161234	0.205604
237	0.190069	0.00980597	0.204423	0.0964192	-0.0169226	0.16054	0.204405
238	0.191636	0.0104802	0.203504	0.0950448	-0.0190557	0.160889	0.20161
239	0.192952	0.00621164	0.204098	0.094557	-0.0188478	0.16294	0.202296
240	0.192821	0.00385124	0.206429	0.094607	-0.01768	0.159455	0.203769
241	0.19269	0.00199758	0.205969	0.0950439	-0.0159808	0.160686	0.203413
242	0.191377	-0.000794734	0.205663	0.0961389	-0.0146995	0.160739	0.202802
243	0.190473	-0.000347544	0.203245	0.0963956	-0.0170944	0.162904	0.201492
244	0.188441	-0.00406234	0.203741	0.0966661	-0.016576	0.16267	0.200565
245	0.190733	-0.00604239	0.205471	0.0948619	-0.0168939	0.166231	0.198956
246	0.191333	-0.00932224	0.20715	0.0946437	-0.0197726	0.166195	0.200985
247	0.188962	-0.00832324	0.207521	0.0946272	-0.017889	0.166881	0.205106
248	0.186739	-0.00702023	0.209088	0.0959255	-0.0184802	0.16652	0.208256
249	0.183207	-0.00718702	0.210229	0.0955937	-0.0207162	0.167041	0.204951
250	0.182427	-0.00962042	0.20604	0.0960964	-0.0203244	0.168826	0.207016
251	0.180324	-0.00568406	0.204887	0.0967902	-0.0211609	0.167685	0.20875
252	0.178467	-0.0049246	0.204599	0.0971915	-0.0232318	0.166281	0.209498
253	0.172767	-0.00638707	0.204578	0.0966444	-0.0222772	0.167742	0.21192
254	0.169309	-0.00518017	0.204211	0.0970797	-0.024723	0.167945	0.211717
255	0.166278	-0.00392505	0.20439	0.0950575	-0.024518	0.165808	0.215456
256	0.164016	-0.00183178	0.204037	0.0958038	-0.0255057	0.164824	0.216589
257	0.162616	-0.000642346	0.20612	0.0946401	-0.0265824	0.166332	0.215759
258	0.16114	-0.0013687	0.204704	0.0956623	-0.0247928	0.16798	0.216588
259	0.161233	-0.00290859	0.205017	0.0946955	-0.0216153	0.164943	0.219617
260	0.160392	-0.00237449	0.207584	0.0950839	-0.0211954	0.165914	0.219677
261	0.15903	-0.00064777	0.208543	0.0973693	-0.0190381	0.164749	0.218505
262	0.156765	-0.00147086	0.20909	0.0975379	-0.0195616	0.163065	0.214769
263	0.155447	-0.00064554	0.210891	0.0951507	-0.0198331	0.160146	0.219755
264	0.154747	-0.00261436	0.214994	0.0931635	-0.0183155	0.159281	0.21853
265	0.155689	-0.0022543	0.214988	0.0932535	-0.0163029	0.155033	0.219476
266	0.151598	-0.00329143	0.213668	0.0966295	-0.0149979	0.150754	0.220404
267	0.150154	-0.00232999	0.213898	0.0962324	-0.0143574	0.14862	0.217593
268	0.150187	-0.00416188	0.214135	0.0960959	-0.0147147	0.144765	0.217165
269	0.150289	-0.00351621	0.216286	0.0962253	-0.0159297	0.143375	0.215978
270	0.150134	-0.00336608	0.218375	0.0943501	-0.0131472	0.140283	0.221261
271	0.148997	-0.00177379	0.222821	0.0937403	-0.0128405	0.13866	0.224741
272	0.147906	-0.00428737	0.225012	0.094946	-0.012573	0.137075	0.22778
273	0.149017	-0.00222579	0.227028	0.0944013	-0.0107233	0.139027	0.227959
274	0.148333	-0.00174236	0.229744	0.0955521	-0.0107384	0.137915	0.229691
275	0.148254	-0.00267767	0.232746	0.0946112	-0.0097475	0.140003	0.228561
276	0.148791	-0.0035943	0.234312	0.0959247	-0.0105532	0.141495	0.232309
277	0.148456	-0.00409668	0.23577	0.0957118	-0.00992018	0.142854	0.234819
278	0.149069	-0.00480007	0.236468	0.0960762	-0.0105424	0.13992	0.237482
279	0.148476	-0.00452395	0.238997	0.0978576	-0.0120513	0.140393	0.242543
280	0.145521	-0.0027673	0.238529	0.0992624	-0.0120543	0.142834	0.241921
281	0.141706	-0.00241802	0.236527	0.0985809	-0.00880758	0.13578	0.23816
282	0.141464	-0.000916732	0.236215	0.0985845	-0.00958783	0.135947	0.239348
283	0.143932	-0.000208943	0.235405	0.096879	-0.00743091	0.139063	0.240937
284	0.146511	0.000318687	0.233921	0.0967537	-0.00659185	0.137556	0.238945
285	0.143093	0.00253146	0.232894	0.0984715	-0.00519514	0.139713	0.240234
286	0.14157	0.00250961	0.232283	0.0986003	-0.00436232	0.141962	0.240834
287	0.143586	0.00370509	0.232215	0.0975767	-0.00282271	0.144909	0.242993
288	0.144207	0.00555059	0.23375	0.0995977	-0.00121185	0.147442	0.242005
289	0.145576	0.00763403	0.233289	0.0994925	-0.000741026	0.149523	0.237362
290	0.141778	0.00559374	0.233667	0.101016	7.73577e-06	0.14944	0.235572
291	0.143029	0.00554305	0.231901	0.104815	-0.00191742	0.152529	0.232284
292	0.143285	0.00484863	0.231338	0.105304	-0.0027651	0.153163	0.227349
293	0.143326	0.00596682	0.232042	0.104546	-0.00263046	0.154108	0.222474
294	0.142788	0.00414646	0.23134	0.104132	-0.000657562	0.154763	0.21686
295	0.143075	0.00460432	0.22828	0.104638	-0.000513196	0.15386	0.213554
296	0.14417	0.00606832	0.228721	0.104981	-0.000665359	0.153202	0.214703
297	0.14375	0.00404187	0.228507	0.103371	0.000438379	0.153711	0.212344
298	0.141986	0.00444645	0.229319	0.101511	-0.000371297	0.151779	0.210937
299	0.142675	0.00594707	0.229593	0.101387	0.000840511	0.154814	0.205875
300	0.143615	0.00592598	0.230434	0.10115	0.000656215	0.151945	0.202342
301	0.143861	0.00689905	0.231634	0.100959	-0.00198202	0.150879	0.202175
302	0.145632	0.00696626	0.23237	0.101062	-0.00577191	0.154483	0.206471
303	0.143131	0.00557421	0.23228	0.0995555	-0.00810523	0.153568	0.207806
304	0.142545	0.00405772	0.233063	0.102215	-0.0103521	0.150169	0.212787
305	0.141551	0.000562527	0.233287	0.10444	-0.00998783	0.147222	0.215577
306	0.142208	-0.00276237	0.233002	0.1036	-0.0119741	0.14532	0.214597
307	0.141724	-0.00209524	0.23374	0.102113	-0.0119165	0.14001	0.21411
308	0.138404	-0.00444801	0.233104	0.100541	-0.0150927	0.137021	0.209322
309	0.13595	-0.00718647	0.231201	0.0993134	-0.014674	0.136919	0.211249
310	0.13428	-0.00959583	0.230217	0.0975558	-0.0139905	0.135232	0.216189
311	0.136093	-0.00659284	0.227172	0.0949677	-0.0131497	0.135583	0.219714
312	0.134472	-0.00582124	0.224874	0.0918149	-0.0115021	0.133795	0.219839
313	0.13351	-0.00563983	0.225328	0.0910788	-0.0117184	0.131861	0.221324
314	0.132635	-0.0062107	0.222183	0.0895345	-0.0108348	0.131027	0.220313
315	0.130892	-0.00593361	0.222013	0.0919532	-0.0134002	0.12929	0.220235
316	0.130394	-0.00305086	0.223669	0.0921346	-0.0136249	0.125758	0.218552
317	0.129382	-0.00234294	0.222629	0.0913757	-0.011432	0.127471	0.220685
318	0.127774	-0.00198048	0.223814	0.0942052	-0.0109673	0.126765	0.222764
319	0.128595	-0.0026981	0.221923	0.0967354	-0.0108714	0.127987	0.220193
320	0.127377	-0.00486481	0.222403	0.0968407	-0.0131177	0.125068	0.226
321	0.128747	-0.00553242	0.222984	0.097397	-0.0147629	0.125421	0.22504
322	0.129626	-0.00793203	0.22436	0.0995095	-0.0150683	0.125986	0.227178
323	0.130606	-0.00693566	0.224627	0.100605	-0.0145192	0.124492	0.224709
324	0.133151	-0.00667778	0.22497	0.102064	-0.0129284	0.124261	0.223988
325	0.13147	-0.00383376	0.223613	0.102148	-0.012379	0.126163	0.223283
326	0.131069	-0.00242097	0.224548	0.103223	-0.0127659	0.126131	0.220207
327	0.131341	-0.000279629	0.225997	0.104978	-0.0114983	0.123571	0.223791
328	0.13352	-0.000549274	0.225539	0.105918	-0.0133231	0.127598	0.226107
329	0.134373	0.00224134	0.228168	0.106177	-0.0103008	0.125209	0.228678
330	0.135682	0.00371187	0.228074	0.106659	-0.01034	0.124226	0.229424
331	0.138113	0.00435919	0.230221	0.107759	-0.00976961	0.124142	0.227117
332	0.137429	0.00215453	0.231036	0.105372	-0.00941785	0.126643	0.223991
333	0.138948	0.00191184	0.234061	0.105299	-0.00839308	0.124463	0.224534
334	0.139797	0.00174146	0.232026	0.105461	-0.00612388	0.122108	0.223007
335	0.141366	0.00245708	0.233943	0.103716	-0.006378	0.119436	0.221439
336	0.143813	0.00127513	0.233516	0.100217	-0.00431108	0.119697	0.225153
337	0.143998	-0.00174646	0.232986	0.0970768	-0.00431606	0.121088	0.22332
338	0.14731	-0.00200575	0.233417	0.0954071	-0.00419244	0.11974	0.217284
339	0.150268	-0.00217894	0.233252	0.0917272	-0.00316591	0.117317	0.209975
340	0.155204	-0.00200798	0.232998	0.0892396	-0.0022066	0.121754	0.209132
341	0.155571	-0.00152931	0.231152	0.0885859	0.000625791	0.124117	0.200155
342	0.157192	-0.0008878	0.228978	0.0880262	0.00227476	0.126121	0.199805
343	0.160106	9.38043e-05	0.226783	0.0865277	0.00310669	0.126439	0.19872
344	0.162021	-0.00165741	0.22675	0.0866094	0.00399165	0.12979	0.199332
345	0.165448	-0.000134956	0.225573	0.0870636	0.00359855	0.133344	0.193684
346	0.167406	-0.00131225	0.225948	0.0875708	0.00367909	0.134572	0.192604
347	0.16951	-0.00142348	0.224889	0.0846334	0.0034019	0.140607	0.191129
348	0.173169	-0.00192143	0.22214	0.0860832	0.00277112	0.143629	0.192463
349	0.172273	-0.000975611	0.220128	0.087139	0.00220456	0.145016	0.190272
350	0.174185	-0.00339427	0.216216	0.0878304	0.000678526	0.148354	0.192331
351	0.174474	-0.00361198	0.215976	0.088025	0.00118249	0.150742	0.188845
352	0.173907	-0.00459046	0.213993	0.0884054	-0.00308292	0.154455	0.19005
353	0.17546	-0.0039965	0.211005	0.0917499	-0.00205461	0.150426	0.192193
354	0.173762	-0.00562108	0.209961	0.0923799	-0.000700413	0.15217	0.192805
355	0.173631	-0.00542177	0.209946	0.0918564	-0.00127704	0.154272	0.194022
356	0.171831	-0.00685919	0.210412	0.0935189	6.74026e-05	0.156973	0.197422
357	0.169917	-0.00591171	0.209931	0.0937413	0.000914637	0.156452	0.194848
358	0.169862	-0.00385381	0.210058	0.0944608	0.000666083	0.157364	0.19759
359	0.165295	-0.00432791	0.210372	0.0944603	0.00152096	0.157824	0.197915
360	0.163006	-0.00454463	0.212872	0.0944463	0.000966773	0.160093	0.198717
361	0.15582	-0.00605828	0.212745	0.0939948	0.00143694	0.158335	0.198216
362	0.156257	-0.00633523	0.214293	0.0934462	0.000342387	0.156757	0.203698
363	0.15338	-0.00747923	0.214232	0.0910349	-0.000187463	0.156176	0.202741
364	0.150419	-0.00901789	0.216953	0.0921095	0.000818591	0.153891	0.199822
365	0.148582	-0.00949495	0.216182	0.0925878	7.6354e-06	0.151708	0.199501
366	0.146891	-0.0136217	0.21503	0.0935554	-0.00226647	0.148051	0.202819
367	0.147611	-0.0137723	0.214188	0.0923199	-0.00215181	0.145287	0.201374
368	0.146827	-0.0137807	0.214145	0.0957118	-0.00232704	0.142611	0.202693
369	0.144429	-0.0141396	0.217287	0.0933359	-0.0028243	0.139202	0.201845
370	0.145282	-0.0157459	0.21826	0.0947345	-0.0011617	0.136595	0.20671
371	0.143467	-0.0142366	0.218975	0.0956049	-0.00092322	0.134722	0.205826
372	0.143806	-0.0140607	0.218976	0.0967943	-0.00295149	0.131062	0.207861
373	0.141803	-0.0141175	0.219971	0.0990005	-0.00101884	0.128261	0.208416
374	0.139329	-0.0124859	0.220678	0.0986597	-0.00462233	0.129016	0.206891
375	0.138556	-0.0116216	0.219947	0.0994761	-0.00743555	0.130684	0.208738
376	0.136715	-0.0128132	0.220479	0.0993765	-0.00673954	0.130093	0.207442
377	0.136451	-0.0104696	0.218274	0.0994183	-0.00663346	0.128177	0.208263
378	0.135788	-0.0114373	0.217937	0.0997157	-0.00761014	0.127833	0.210464
379	0.1343	-0.0122111	0.216665	0.100508	-0.00598032	0.124753	0.205424
380	0.132707	-0.0134008	0.215782	0.101452	-0.00752503	0.123747	0.209062
381	0.130977	-0.0126997	0.215527	0.101953	-0.00545611	0.121412	0.207862
382	0.130078	-0.011495	0.218855	0.101711	-0.00478436	0.116988	0.209655
383	0.127194	-0.0129909	0.218613	0.100151	-0.00374004	0.114871	0.203985
384	0.124837	-0.0121637	0.219934	0.101357	-0.000226497	0.111579	0.204395
385	0.121728	-0.00854161	0.218165	0.098882	0.0016058	0.113267	0.205206
386	0.118789	-0.00874607	0.218832	0.0985322	0.00336697	0.114464	0.204891
387	0.116012	-0.00606786	0.220852	0.0990196	0.00600611	0.115811	0.2066
388	0.113382	-0.00679771	0.222113	0.101769	0.0070407	0.112435	0.206931
389	0.110753	-0.00633736	0.222076	0.101599	0.00717472	0.110407	0.205587
390	0.109893	-0.00584968	0.222107	0.101802	0.00861104	0.110075	0.207198
391	0.106686	-0.00461734	0.22113	0.10283	0.00884347	0.107697	0.206749
392	0.105933	-0.0033203	0.222879	0.104592	0.00915008	0.106391	0.206327
393	0.10175	-0.00233797	0.225081	0.103008	0.0122001	0.104416	0.207485
394	0.102189	-0.00227608	0.226669	0.102355	0.014085	0.0981309	0.21039
395	0.102184	-0.00344166	0.226575	0.10456	0.0168688	0.0928731	0.21223
396	0.10043	-0.00179089	0.227774	0.104048	0.0177788	0.0888409	0.210457
397	0.0987985	-0.0011642	0.22623	0.104825	0.018496	0.0873613	0.213101
398	0.0977611	-0.00032562	0.227649	0.106814	0.0170965	0.0851626	0.214202
399	0.0937761	0.000693576	0.229147	0.107565	0.0171367	0.0820887	0.213234
400	0.091004	0.000100719	0.231184	0.109128	0.0158825	0.0797646	0.214054
401	0.0908652	0.00100058	0.232552	0.108722	0.0162514	0.0758674	0.21146
402	0.0897573	0.000997915	0.232814	0.107841	0.0131961	0.0735437	0.21451
403	0.0880089	0.000468656	0.234027	0.109341	0.0132591	0.0688316	0.211147
404	0.0862966	0.00114511	0.234724	0.109504	0.0129062	0.067333	0.212748
405	0.0845395	-0.00047347	0.236009	0.109663	0.0106776	0.0670204	0.210638
406	0.0850751	-0.00336515	0.236237	0.110829	0.00923757	0.0640744	0.210915
407	0.0849979	-0.00251396	0.236492	0.11141	0.00842166	0.057863	0.212334
408	0.0809414	-0.00334881	0.235775	0.107403	0.00843523	0.0552233	0.215259
409	0.0757803	-0.00241218	0.233898	0.108623	0.00784271	0.0619604	0.217469
410	0.0733756	-0.00327615	0.231918	0.107115	0.00872308	0.0607181	0.21762
411	0.0707536	-0.00365836	0.23109	0.109745	0.00912554	0.0593832	0.212841
412	0.0694067	-0.00329102	0.234029	0.109328	0.00825249	0.0589646	0.2129
413	0.0648827	-0.00328242	0.234522	0.107985	0.00891791	0.05996	0.21035
414	0.0643941	-0.00343981	0.233545	0.108621	0.00812335	0.0595646	0.20992
415	0.0618081	-0.00225719	0.232093	0.108617	0.00854511	0.0640786	0.206106
416	0.0589646	-0.0025194	0.231995	0.106799	0.00755703	0.0679291	0.202458
417	0.0565638	-0.00272878	0.232182	0.107803	0.00673956	0.0659161	0.20307
418	0.0549614	-0.00217974	0.232267	0.107607	0.00702186	0.0631886	0.199263
419	0.0502357	-0.00292875	0.231515	0.107089	0.0094287	0.0637208	0.195942
420	0.0514087	-0.00247236	0.229638	0.106461	0.0103458	0.0636151	0.193576
421	0.0519936	-0.00261584	0.228879	0.103035	0.0116024	0.065357	0.193563
422	0.0482413	-0.00197876	0.22624	0.103706	0.0112728	0.0642872	0.192344
423	0.0476703	-0.00370608	0.223681	0.10459	0.0120786	0.0667983	0.187623
424	0.0474571	-0.00305999	0.220267	0.103693	0.0121303	0.0695019	0.188594
425	0.0457593	-0.00258175	0.220524	0.104645	0.0137532	0.0665299	0.188266
426	0.0455541	-0.00191819	0.219391	0.102883	0.0154578	0.0629349	0.181748
427	0.0422843	-0.0018486	0.217418	0.10161	0.0157486	0.0600664	0.175652
428	0.0412259	-0.00266464	0.217179	0.0980778	0.0162174	0.0618318	0.173329
429	0.0420956	-0.00536377	0.215428	0.100395	0.0186924	0.0569582	0.166526
430	0.044236	-0.00837251	0.216312	0.0976293	0.0189312	0.0489291	0.163847
431	0.0439051	-0.00833733	0.215332	0.0981504	0.0192464	0.0509985	0.16843
432	0.0437143	-0.00859962	0.212857	0.0967384	0.0183764	0.0481289	0.172022
433	0.0426267	-0.0110743	0.210391	0.0938021	0.0191263	0.0470777	0.173857
434	0.0475875	-0.0113753	0.204765	0.0944121	0.0184786	0.0424039	0.179387
435	0.0474987	-0.0133805	0.200905	0.0948352	0.0181056	0.0406472	0.17682
436	0.0476647	-0.012306	0.200292	0.0971458	0.0153737	0.0374451	0.176419
437	0.0492817	-0.0142851	0.201589	0.0952673	0.016753	0.0335199	0.180014
438	0.0505987	-0.0179133	0.201425	0.0948992	0.0192499	0.030445	0.180193
439	0.0508236	-0.0194321	0.199529	0.0947318	0.0191219	0.0296737	0.185684
440	0.0530753	-0.0197626	0.200075	0.0936691	0.0183126	0.0242043	0.189332
441	0.0501365	-0.0204409	0.20236	0.095448	0.0173534	0.0230551	0.191771
442	0.047962	-0.022036	0.201952	0.0964375	0.0170306	0.0191158	0.190278
443	0.0468014	-0.0232766	0.201881	0.0962835	0.0162011	0.0180932	0.191729
444	0.0449324	-0.0215278	0.203469	0.0937815	0.0158546	0.0130473	0.195396
445	0.0435706	-0.0224558	0.205643	0.093848	0.0139195	0.00972763	0.195772
446	0.0435612	-0.0220139	0.205476	0.0936787	0.0104625	0.0135611	0.193053
447	0.042535	-0.0215181	0.20653	0.0942732	0.00721405	0.0134089	0.195861
448	0.0409692	-0.0228617	0.208258	0.093789	0.00639908	0.0135978	0.203857
449	0.0392992	-0.0231569	0.206226	0.0955055	0.00571004	0.0113793	0.204041
450	0.0399902	-0.0215461	0.207533	0.0965525	0.00311401	0.0132327	0.203594
451	0.0379651	-0.0194521	0.204593	0.094894	0.00309231	0.0140658	0.202732
452	0.03779	-0.0194945	0.204278	0.0943813	0.00334256	0.0100982	0.198467
453	0.036655	-0.0198365	0.204104	0.0930579	0.00361057	0.0128744	0.199022
454	0.036945	-0.0182474	0.201483	0.0944551	0.00531107	0.01135	0.197109
455	0.0339781	-0.0200191	0.206256	0.0946398	0.00664649	0.0159029	0.19834
456	0.0347513	-0.0184521	0.207181	0.0943697	0.00810001	0.0167095	0.198751
457	0.0357883	-0.0186622	0.205037	0.0909972	0.0105069	0.0163591	0.201497
458	0.036023	-0.0147217	0.204461	0.0915741	0.0111073	0.0149799	0.198327
459	0.0361536	-0.013031	0.20188	0.0931053	0.00997717	0.017849	0.197836
460	0.0355165	-0.0121735	0.203608	0.0944008	0.00939726	0.0162648	0.194466
461	0.0367539	-0.0130041	0.200828	0.0948353	0.0105262	0.0182261	0.191319
462	0.0392561	-0.013983	0.19959	0.0941001	0.0109544	0.0164295	0.190612
463	0.0402259	-0.0115637	0.198936	0.0941533	0.011056	0.0186003	0.19268
464	0.0432816	-0.0111113	0.198532	0.0928197	0.00990934	0.0199282	0.189077
465	0.0442279	-0.0111021	0.196878	0.0965147	0.0120232	0.0205976	0.188426
466	0.0443033	-0.0118363	0.195233	0.0948301	0.0133361	0.0211629	0.190077
467	0.0433622	-0.0125507	0.194846	0.0947658	0.014842	0.017553	0.191157
468	0.0409952	-0.0133583	0.192211	0.0942876	0.0153213	0.0173278	0.188597
469	0.042148	-0.0132043	0.191435	0.0939958	0.0136521	0.0167996	0.181152
470	0.0426377	-0.0135788	0.192099	0.0952749	0.0132464	0.0160613	0.179947
471	0.0393905	-0.0143057	0.189063	0.091216	0.0129827	0.013917	0.179031
472	0.0394046	-0.0148215	0.188662	0.0910135	0.0129336	0.0126086	0.180075
473	0.0372459	-0.0147866	0.188088	0.0890391	0.012194	0.0111655	0.178129
474	0.0371469	-0.0135324	0.186589	0.0888545	0.0113233	0.0118337	0.178672
475	0.0361432	-0.0140255	0.184321	0.088299	0.00930718	0.012802	0.174951
476	0.0347867	-0.0123548	0.180997	0.0852557	0.00652087	0.00978654	0.172315
477	0.0334444	-0.0138743	0.179763	0.0848124	0.00396016	0.0104834	0.171085
478	0.0298647	-0.0159879	0.178618	0.0837234	0.00306103	0.0119382	0.168339
479	0.0299977	-0.0192964	0.175554	0.0852623	0.00313964	0.0153984	0.169483
480	0.0303637	-0.0205032	0.176869	0.0825456	0.00122147	0.0149537	0.16775
481	0.0328378	-0.0198354	0.177378	0.0793932	8.55816e-05	0.0182936	0.165617
482	0.0316543	-0.0190289	0.177127	0.0763391	-0.00273204	0.0165383	0.163292
483	0.0318388	-0.0175007	0.174028	0.0761537	-0.00404708	0.0173331	0.159934
484	0.0318733	-0.0199202	0.175395	0.0777817	-0.00416692	0.0186514	0.154473
485	0.0344318	-0.0203309	0.174245	0.0773917	-0.0015682	0.0235191	0.152496
486	0.0356454	-0.0194637	0.172447	0.0775858	-0.00543097	0.0227704	0.148157
487	0.037921	-0.0189478	0.170421	0.0790111	-0.0079067	0.0241136	0.145881
488	0.0381903	-0.0199661	0.169262	0.0794728	-0.00713731	0.026183	0.14623
489	0.0407068	-0.0204302	0.168099	0.0797534	-0.00947217	0.0261801	0.145885
490	0.0425715	-0.0195525	0.16786	0.0772456	-0.00849429	0.0285003	0.144372
491	0.0419639	-0.0200283	0.16639	0.0747849	-0.00808767	0.0312403	0.144362
492	0.0446986	-0.0182727	0.168988	0.075709	-0.00758976	0.0315282	0.147094
493	0.0468837	-0.0199027	0.168165	0.0758307	-0.0094293	0.0355913	0.146088
494	0.049702	-0.021372	0.166448	0.0758814	-0.00763435	0.0402322	0.149492
495	0.0497546	-0.0228869	0.166586	0.0753262	-0.00803438	0.040167	0.144108
496	0.0499835	-0.0234472	0.167508	0.0743529	-0.0107651	0.0415975	0.149092
497	0.051274	-0.0223271	0.164818	0.0738395	-0.00904557	0.0441491	0.145134
498	0.0510849	-0.021368	0.161013	0.0746151	-0.00741354	0.0435928	0.141576
499	0.053765	-0.0202841	0.159301	0.0760012	-0.00808271	0.0428317	0.139492
500	0.0538082	-0.0188561	0.159097	0.0732342	-0.00929453	0.0423575	0.138695
501	0.0549734	-0.0173616	0.157106	0.0730358	-0.00888682	0.0442618	0.136333
502	0.0558139	-0.0185734	0.156015	0.0741671	-0.00736136	0.0474645	0.136946
503	0.0562918	-0.0210853	0.153899	0.07286	-0.00736831	0.0494821	0.138009
504	0.0557765	-0.0209185	0.155822	0.0696146	-0.00655242	0.0495308	0.138118
505	0.0544729	-0.0195248	0.152806	0.0651991	-0.00785937	0.0475609	0.139846
506	0.0516782	-0.019334	0.154584	0.0643055	-0.00953538	0.0419143	0.140784
507	0.0503207	-0.0204331	0.153954	0.0598443	-0.00951339	0.0433796	0.139641
508	0.048146	-0.019093	0.155316	0.0584586	-0.00897965	0.0404488	0.138983
509	0.0483817	-0.0171622	0.153458	0.0569118	-0.0107478	0.040173	0.137475
510	0.0476683	-0.0169541	0.155149	0.0553109	-0.00886036	0.0418166	0.137164
511	0.0453598	-0.0160712	0.154732	0.0567686	-0.00898017	0.0407756	0.135431
512	0.0431163	-0.0132758	0.154356	0.0571292	-0.0116166	0.0373746	0.132211
513	0.0417931	-0.0146741	0.148864	0.0574924	-0.0135171	0.0400599	0.130814
514	0.0402873	-0.0138333	0.149036	0.0573344	-0.0105181	0.0356339	0.129541
515	0.0399346	-0.012924	0.146707	0.0570935	-0.00933949	0.0359328	0.130384
516	0.0384986	-0.0121879	0.144737	0.0561722	-0.00916217	0.0353255	0.130993
517	0.0384992	-0.0110553	0.144815	0.0556872	-0.00694374	0.0358331	0.127775
518	0.0374561	-0.0120393	0.145738	0.0546937	-0.00706187	0.0333561	0.130827
519	0.037695	-0.0118811	0.146763	0.0529074	-0.00867873	0.0355145	0.13554
520	0.0365871	-0.0120196	0.146245	0.0522395	-0.00820935	0.0391367	0.1354
521	0.0335529	-0.0127898	0.145362	0.0527404	-0.0102947	0.0410533	0.131061
522	0.0343695	-0.0137354	0.143567	0.0521326	-0.00832346	0.0408869	0.13563
523	0.0323475	-0.0119471	0.141691	0.0516205	-0.0102558	0.0373068	0.131462
524	0.0329781	-0.0104019	0.144354	0.0526295	-0.00780797	0.0362854	0.128595
525	0.0343138	-0.0103151	0.141703	0.0553565	-0.00762066	0.0367189	0.125125
526	0.0365529	-0.0111255	0.143356	0.0562633	-0.00854854	0.0356538	0.122225
527	0.0360292	-0.0113572	0.142376	0.0550876	-0.00984036	0.0371615	0.119369
528	0.0370596	-0.0118207	0.143755	0.0554873	-0.00773972	0.0387386	0.118652
529	0.0389833	-0.0127791	0.141248	0.0540658	-0.010229	0.0439519	0.114779
530	0.0408068	-0.0130697	0.144473	0.0515363	-0.0110113	0.0408219	0.113638
531	0.0411955	-0.0127595	0.144386	0.051668	-0.0136066	0.0380069	0.116821
532	0.0429559	-0.0143365	0.1446	0.0502745	-0.0156913	0.0361925	0.119043
533	0.0445671	-0.0154811	0.144878	0.047786	-0.0146679	0.0392536	0.11738
534	0.0438816	-0.0141086	0.144206	0.0446875	-0.0145503	0.0363943	0.116273
535	0.0439527	-0.0129532	0.141753	0.0444706	-0.0175886	0.0351558	0.11508
536	0.0421094	-0.0133519	0.139994	0.043605	-0.0207838	0.0336791	0.108793
537	0.0439844	-0.0122122	0.137721	0.0439593	-0.020313	0.0333632	0.110922
538	0.0442234	-0.0133435	0.13621	0.0421705	-0.0220934	0.0315722	0.109718
539	0.0463071	-0.0124354	0.134923	0.043546	-0.0234084	0.0321653	0.106372
540	0.0464926	-0.0121507	0.133753	0.0420975	-0.0240485	0.0317121	0.107731
541	0.0455886	-0.0100543	0.132755	0.041979	-0.0249745	0.0286293	0.108142
542	0.0490716	-0.00893375	0.13146	0.0397929	-0.0222702	0.0270711	0.107901
543	0.0462256	-0.00729266	0.130479	0.038279	-0.0231425	0.028514	0.105745
544	0.0476417	-0.00801188	0.12934	0.0385371	-0.0228168	0.0315646	0.109277
545	0.0476012	-0.00808359	0.126641	0.0385548	-0.0248035	0.031831	0.111074
546	0.0496882	-0.00848685	0.124902	0.0360345	-0.0246556	0.0329591	0.115402
547	0.0480108	-0.00746823	0.122914	0.0353681	-0.0237312	0.0343011	0.114596
548	0.0479698	-0.00715085	0.122089	0.0343586	-0.0229018	0.03524	0.116667
549	0.0468501	-0.00615745	0.122763	0.0310104	-0.0240288	0.0342992	0.115806
550	0.0486645	-0.00431318	0.121142	0.0312136	-0.0210221	0.0328936	0.114416
551	0.05019	-0.00524393	0.119488	0.0328728	-0.0216753	0.0394734	0.114708
552	0.0504581	-0.00499957	0.118203	0.0308509	-0.0198259	0.0429108	0.11092
553	0.0487467	-0.00397021	0.116909	0.0311111	-0.0174373	0.0444186	0.105794
554	0.050324	-0.00332102	0.11487	0.0333427	-0.0175451	0.0426483	0.105238
555	0.0511705	-0.00348606	0.117145	0.0333957	-0.0178319	0.0456171	0.104719
556	0.0523029	-0.00470798	0.118266	0.0322089	-0.0179482	0.0456706	0.10545
557	0.0540896	-0.00395831	0.119834	0.0340062	-0.0185435	0.0480239	0.105471
558	0.0525338	-0.00566525	0.119817	0.0341922	-0.0176995	0.0502409	0.103331
559	0.0531171	-0.00603954	0.117462	0.0348017	-0.0176129	0.0526037	0.102249
560	0.0530924	-0.00680419	0.114816	0.0340922	-0.0176794	0.0517386	0.102357
561	0.0527221	-0.00558001	0.113466	0.0361175	-0.0176747	0.0526368	0.100096
562	0.0525618	-0.00735573	0.11139	0.0346063	-0.0172627	0.0562746	0.0971267
563	0.0515429	-0.00738155	0.108038	0.0364085	-0.0186508	0.0590883	0.0941001
564	0.0527187	-0.00855707	0.105155	0.038609	-0.0187139	0.059189	0.090129
565	0.0508339	-0.0109138	0.10434	0.0376168	-0.0192432	0.0603043	0.0885956
566	0.0499295	-0.00908905	0.102864	0.038573	-0.0200978	0.0648864	0.0877777
567	0.0465295	-0.00784673	0.104431	0.0396717	-0.0210358	0.0629347	0.0861092
568	0.0472459	-0.0067587	0.102885	0.0412051	-0.0192534	0.0645982	0.0878281
569	0.0466047	-0.0051696	0.102609	0.0423817	-0.0184637	0.0613323	0.084846
570	0.046883	-0.00351036	0.0987471	0.0433418	-0.018382	0.062558	0.0822718
571	0.0457511	-0.00323938	0.102143	0.0415295	-0.0198053	0.0626004	0.0830079
572	0.0441164	-0.0018417	0.0997339	0.0390242	-0.0187371	0.0573113	0.0811709
573	0.0434757	-0.00122265	0.100189	0.0392456	-0.017636	0.0558365	0.081663
574	0.0455374	-0.000231033	0.0974814	0.0366537	-0.0182974	0.056109	0.0827475
575	0.045676	7.82345e-05	0.0998502	0.0321072	-0.0177367	0.0575339	0.0819213
576	0.0474601	-0.000237484	0.100461	0.0324338	-0.0159972	0.0563372	0.0814486
577	0.0462816	-8.06821e-05	0.0995499	0.0313846	-0.0145723	0.0587736	0.0793513
578	0.0458027	0.000615481	0.100482	0.0287324	-0.0138692	0.053606	0.0811767
579	0.0478124	0.000305627	0.100987	0.0262253	-0.01528	0.0514477	0.0809428
580	0.0505904	0.00185537	0.100724	0.0260845	-0.015483	0.0521894	0.0803145
581	0.0506426	0.00229303	0.100971	0.0256448	-0.0167765	0.051778	0.0811606
582	0.0522482	0.00348897	0.0993831	0.0229282	-0.0173174	0.0490328	0.0790937
583	0.0550949	0.00415995	0.0999872	0.0241934	-0.0187359	0.0444759	0.0767625
584	0.0556803	0.00455226	0.101451	0.0244356	-0.0214954	0.0430581	0.0772658
585	0.055711	0.00494051	0.103388	0.0222212	-0.0228394	0.042438	0.0749826
586	0.0570194	0.00760165	0.102503	0.0223517	-0.0223367	0.0428018	0.0729594
587	0.0591906	0.0056827	0.102936	0.0231647	-0.0230247	0.040321	0.0714329
588	0.0596914	0.00491825	0.099132	0.0236345	-0.024532	0.0439388	0.0681312
589	0.0590867	0.00327221	0.0994694	0.0225974	-0.0268673	0.0426984	0.0641702
590	0.0587956	0.000984622	0.0976999	0.022509	-0.0290874	0.0453645	0.060903
591	0.0570855	-0.000289746	0.097868	0.0239239	-0.0301547	0.0467385	0.0648565
592	0.0555535	-0.0015204	0.0952757	0.0220828	-0.031164	0.0418452	0.0639693
593	0.0558008	-0.00137643	0.0949757	0.0230453	-0.0318356	0.0435357	0.0625092
594	0.0554884	-0.00159981	0.0938107	0.023237	-0.03348	0.0434299	0.0598925
595	0.0539846	-0.000200478	0.093766	0.0242383	-0.0331329	0.0402793	0.0612091
596	0.0531516	0.00113603	0.090871	0.0265316	-0.0328379	0.0401204	0.0584317
597	0.0508328	-0.000812199	0.0876793	0.0239648	-0.0335192	0.0399436	0.05937
598	0.0525293	0.000276448	0.0881244	0.0254873	-0.0347085	0.039246	0.0624398
599	0.0531782	-0.000588435	0.0888665	0.0275633	-0.0356196	0.0411966	0.0637152
600	0.0526092	0.000199551	0.0871173	0.0285222	-0.0338765	0.0403418	0.0624694
601	0.0493082	0.000152342	0.0861721	0.0288673	-0.0319257	0.037857	0.0613081
602	0.0514239	-0.00178571	0.0882775	0.0278398	-0.0318398	0.0409344	0.0582737
603	0.0518357	-0.00618714	0.0900555	0.0298221	-0.032722	0.0425363	0.056424
604	0.0514943	-0.00763871	0.0901501	0.0289735	-0.0312911	0.0452794	0.055273
605	0.0517666	-0.0077634	0.0900292	0.0310092	-0.0299489	0.0462638	0.0559207
606	0.0528422	-0.0087184	0.0876528	0.0334332	-0.0306755	0.04549	0.0548475
607	0.0542663	-0.0101402	0.0864241	0.032695	-0.0307335	0.0446251	0.0550281
608	0.0530537	-0.00911675	0.0850928	0.0326555	-0.0321071	0.0465653	0.055301
609	0.0541022	-0.00755898	0.0860172	0.0315318	-0.0327069	0.0452255	0.0558038
610	0.0551596	-0.00647064	0.0849549	0.0319237	-0.0364992	0.0490411	0.0607596
611	0.0553257	-0.00449134	0.0861017	0.0323845	-0.0365381	0.0495273	0.062515
612	0.0560796	-0.00640255	0.087216	0.0326433	-0.0359668	0.0510637	0.0555916
613	0.0550007	-0.00594037	0.0857203	0.0342469	-0.0364094	0.0570171	0.0553716
614	0.0539566	-0.00378901	0.0841175	0.0338712	-0.0364864	0.0562239	0.0563165
615	0.0554738	-0.00262671	0.0820516	0.032941	-0.0384283	0.0582415	0.0574598
616	0.0563405	-0.00445838	0.0810899	0.0311308	-0.0410164	0.0627613	0.055714
617	0.0562315	-0.00495029	0.0804641	0.0285037	-0.0431663	0.0634602	0.055655
618	0.0586285	-0.00177955	0.0810546	0.0297632	-0.044167	0.0645155	0.0560159
619	0.057294	-0.00307185	0.0780177	0.0271678	-0.0445834	0.0655687	0.0515971
620	0.0564196	-0.00254075	0.0776425	0.0252011	-0.0427027	0.065305	0.0503308
621	0.0570008	-0.0016265	0.0774091	0.0243352	-0.0440023	0.0666805	0.0543269
622	0.0575987	-0.00140138	0.0780294	0.0229949	-0.0437541	0.0682845	0.054958
623	0.0582004	0.000818182	0.0746653	0.0230746	-0.0417536	0.0651983	0.0584019
624	0.0593969	0.00367383	0.0736132	0.0211182	-0.0409811	0.0643294	0.0591744
625	0.060528	0.00536855	0.0713708	0.0191229	-0.0412698	0.063462	0.0609018
626	0.0627813	0.00321893	0.0724198	0.0169487	-0.0410778	0.0622785	0.0615077
627	0.0620217	0.00452205	0.0734067	0.0160137	-0.0402072	0.060696	0.063964
628	0.0611176	0.0050402	0.0719656	0.0150239	-0.0425185	0.0585041	0.0615686
629	0.0622673	0.00704452	0.0736149	0.0130472	-0.0407138	0.0605174	0.0613516
630	0.0619915	0.00626032	0.0738665	0.0124766	-0.0412208	0.0608364	0.0649864
631	0.0631251	0.00784243	0.0742831	0.012282	-0.0391328	0.0556022	0.0633602
632	0.0647811	0.00686698	0.0743599	0.0117355	-0.0386113	0.0563778	0.0649645
633	0.0644814	0.00889873	0.0728564	0.0122209	-0.040511	0.0543126	0.0707447
634	0.0646271	0.00891962	0.0752254	0.0131036	-0.038645	0.0541435	0.0700705
635	0.0661928	0.00804306	0.0777804	0.0109319	-0.0409437	0.0543798	0.0725672
636	0.0648555	0.00860739	0.0780951	0.0114464	-0.0389926	0.0533092	0.0740031
637	0.0640735	0.00911073	0.0794359	0.0119425	-0.0379169	0.0523484	0.0748002
638	0.0642432	0.00764488	0.0782255	0.0105855	-0.0378918	0.0512171	0.0787237
639	0.0636786	0.00833243	0.0773533	0.00985914	-0.0379666	0.0502461	0.0756941
640	0.0625285	0.0105082	0.0783118	0.0103181	-0.037423	0.0470666	0.077873
641	0.0634673	0.0102691	0.0769208	0.0100526	-0.0387054	0.0480324	0.0778995
642	0.0631141	0.00894652	0.077338	0.0108039	-0.0369454	0.0474233	0.0770107
643	0.0630558	0.00756089	0.0786467	0.00999011	-0.0374101	0.0450298	0.0781808
644	0.0614276	0.00624001	0.0795781	0.0110146	-0.0374428	0.0481993	0.0786786
645	0.0628083	0.00542897	0.0789642	0.0094048	-0.036955	0.0456386	0.0794322
646	0.063384	0.00730389	0.0796065	0.00965168	-0.0374986	0.0466002	0.0822563
647	0.0624134	0.0101226	0.0783399	0.00996635	-0.0357625	0.0460686	0.0843782
648	0.0640885	0.00939808	0.0771483	0.0077379	-0.036308	0.0503461	0.0837019
649	0.0649558	0.00751763	0.0793597	0.00816636	-0.0349093	0.050054	0.0862762
650	0.0635249	0.0043396	0.0783604	0.00903745	-0.0349618	0.0474353	0.085125
651	0.0641054	0.0037808	0.0784165	0.00947734	-0.0348891	0.0470092	0.0824585
652	0.0641049	0.0032978	0.078392	0.00912893	-0.0363171	0.0510403	0.0798214
653	0.0625672	0.0030309	0.0778829	0.00892036	-0.0389834	0.0489525	0.0798439
654	0.0623662	0.0018167	0.07802	0.00800056	-0.0403467	0.0497802	0.0776724
655	0.0630817	0.00315433	0.0767761	0.00689114	-0.0410279	0.0515386	0.0788158
656	0.059722	0.00302686	0.0761675	0.00643329	-0.0415206	0.0514836	0.0753338
657	0.0606927	0.00414139	0.0759678	0.00476069	-0.0425641	0.0505144	0.0741543
658	0.0608524	0.00482608	0.0757513	0.00784345	-0.0443633	0.0519841	0.0763095
659	0.0625688	0.00604376	0.0756769	0.00987834	-0.0442247	0.0540582	0.0718388
660	0.0612981	0.00521492	0.0748919	0.00998185	-0.046404	0.0521275	0.0702846
661	0.0616867	0.00463547	0.0725097	0.00973347	-0.0471568	0.0553758	0.0677653
662	0.0613456	0.0044821	0.0694365	0.00946345	-0.0476614	0.0563044	0.0683175
663	0.0618553	0.00481772	0.0687189	0.00935551	-0.0498783	0.0575731	0.0651763
664	0.0614467	0.00466553	0.0677285	0.0101962	-0.0502095	0.059307	0.0652558
665	0.0618713	0.00547408	0.0657411	0.00932987	-0.0506406	0.0565253	0.0651333
666	0.0603479	0.00496719	0.0646621	0.0110739	-0.0506349	0.0581455	0.0623152
667	0.0589631	0.00196711	0.0643669	0.0129172	-0.0511145	0.0563385	0.0597459
668	0.0585932	-0.000308525	0.061874	0.010348	-0.052704	0.0548778	0.0580168
669	0.0582717	-0.000287917	0.062186	0.010872	-0.0515553	0.0545621	0.0565081
670	0.0583642	-0.00070077	0.058036	0.00934314	-0.0514049	0.0565423	0.0537229
671	0.0594901	-0.00172993	0.0561307	0.0107887	-0.051629	0.0574496	0.0524137
672	0.058816	-0.000544175	0.0540622	0.0100846	-0.0523459	0.0564324	0.0507884
673	0.0574746	-8.47168e-05	0.0521605	0.009458	-0.0508947	0.0533668	0.0498948
674	0.0572915	-0.00015275	0.0495565	0.0072348	-0.050345	0.0539963	0.0457274
675	0.0577932	0.000944524	0.0490581	0.0041691	-0.0480305	0.0515491	0.0446957
676	0.0562732	-0.000167885	0.0487061	0.00390207	-0.049476	0.0496224	0.0426733
677	0.0568474	-0.00132759	0.0448354	0.00444605	-0.0488336	0.0506423	0.0434352
678	0.0577813	-0.00396776	0.0432912	0.00309714	-0.0490141	0.0514842	0.0417001
679	0.0566663	-0.00532978	0.0423491	-0.000853033	-0.0489816	0.0495288	0.0396928
680	0.0540571	-0.00417518	0.0415767	-0.00335594	-0.0494419	0.0491705	0.0396384
681	0.0540417	-0.00460807	0.0400855	-0.00437306	-0.0474835	0.0525107	0.0385464
682	0.0526346	-0.00478641	0.0400481	-0.00633523	-0.0472554	0.0496328	0.0424507
683	0.050848	-0.00386688	0.0389714	-0.00685453	-0.0461192	0.0464501	0.0393277
684	0.0487149	-0.00313142	0.0372767	-0.00815739	-0.0465843	0.0463578	0.035735
685	0.0505596	-0.0027117	0.0342575	-0.00665818	-0.0461786	0.0448883	0.0352925
686	0.0488395	-0.0032945	0.0340562	-0.00681957	-0.0483394	0.0434817	0.0342953
687	0.0481755	-0.00136877	0.0320065	-0.00545646	-0.0473095	0.0440185	0.0339978
688	0.0485137	-9.68892e-05	0.030928	-0.00514852	-0.0478078	0.0410333	0.0331659
689	0.0493753	0.00308512	0.029818	-0.00405653	-0.0469109	0.0399907	0.0312992
690	0.0496602	0.00461978	0.0283086	-0.00281404	-0.0466068	0.0352124	0.0291932
691	0.050549	0.00705337	0.0290577	-0.000699959	-0.0420027	0.033645	0.0306942
692	0.049539	0.00899216	0.0275282	-0.00288904	-0.0410144	0.0315409	0.0344192
693	0.04949	0.00781804	0.0260065	-0.0031769	-0.0376279	0.0308464	0.0367813
694	0.0500245	0.00784806	0.0244226	-0.00214426	-0.0370171	0.0300611	0.0364404
695	0.0514944	0.010673	0.0232192	0.000556765	-0.0369884	0.0285532	0.0386454
696	0.0525585	0.0115287	0.0220892	0.0021443	-0.0382525	0.0292554	0.0391907
697	0.0544419	0.0120102	0.0220324	-9.5727e-05	-0.0391819	0.0268905	0.0399403
698	0.0546274	0.0129666	0.02278	-0.00130733	-0.0390775	0.0273523	0.039646
699	0.0558643	0.0164593	0.0241365	-0.000844027	-0.0378167	0.0258391	0.0416021
700	0.057386	0.019124	0.0230794	-0.000887702	-0.0369296	0.0254712	0.0402899
701	0.0580236	0.0193543	0.0234434	0.000153119	-0.0360523	0.0253646	0.0439043
702	0.0588408	0.0205236	0.0245985	-0.00106565	-0.0350205	0.0249793	0.0434074
703	0.0610661	0.0191555	0.0252434	-0.00191702	-0.0338886	0.0261109	0.0401749
704	0.0616789	0.0178352	0.0248397	-0.0035162	-0.0325757	0.0260596	0.0381712
705	0.0639506	0.017762	0.0234905	-0.00495985	-0.0322295	0.0276639	0.0425019
706	0.0619039	0.019477	0.0242727	-0.00840393	-0.0330173	0.0285026	0.0412639
707	0.0641911	0.0218196	0.0239691	-0.00982586	-0.0314985	0.0318869	0.0354483
708	0.0632411	0.0198577	0.025944	-0.0129656	-0.0318375	0.0339215	0.0341091
709	0.0635446	0.0188011	0.024144	-0.0150598	-0.0317394	0.0357047	0.0307961
710	0.0638328	0.0171158	0.0236231	-0.0146885	-0.0332196	0.0392658	0.0265518
711	0.0623285	0.0178924	0.0219675	-0.0141895	-0.0335342	0.0421491	0.025849
712	0.0614821	0.0177707	0.0216917	-0.0147323	-0.0373774	0.0451683	0.0245118
713	0.0620313	0.0170698	0.0236578	-0.0150739	-0.0374813	0.0482732	0.0185443
714	0.0627727	0.0183118	0.025498	-0.0138728	-0.0388571	0.0488978	0.0126566
715	0.0619269	0.0176589	0.0253671	-0.014616	-0.0384862	0.049209	0.0149653
716	0.0609434	0.0162272	0.0245241	-0.0162438	-0.0358851	0.0504308	0.0111783
717	0.0596368	0.0156744	0.0251111	-0.017788	-0.0357002	0.0483157	0.00671971
718	0.0589484	0.0148351	0.0234548	-0.0148752	-0.0345631	0.0490985	0.00642255
719	0.0594561	0.0156668	0.0233622	-0.0123446	-0.0352822	0.0465043	0.00620994
720	0.057521	0.0137918	0.0220819	-0.0115112	-0.0354589	0.0452861	0.00204748
721	0.0580501	0.0123089	0.0223772	-0.0104748	-0.0357021	0.0479932	0.00200775
722	0.0577603	0.0122554	0.0216584	-0.00971387	-0.037117	0.0447274	0.000889504
723	0.058177	0.0129218	0.0212916	-0.00615261	-0.0391382	0.0450167	0.00333924
724	0.0579736	0.0149872	0.0213682	-0.00513118	-0.0408504	0.045823	0.00130814
725	0.0588791	0.0146864	0.0233717	-0.00462352	-0.0422835	0.0485523	0.00133777
726	0.0594143	0.0135593	0.0241824	-0.00347222	-0.0377586	0.0479507	-0.000539458
727	0.0590041	0.0122403	0.0243292	-0.00321043	-0.0362568	0.0486904	-0.000901741
728	0.0565373	0.00867267	0.0230497	-0.00260906	-0.0355758	0.0477021	0.00302826
729	0.0571414	0.00984629	0.0222298	-0.00395642	-0.0348134	0.0476025	0.00631498
730	0.0572683	0.0102079	0.0237716	-0.00305521	-0.0331084	0.050594	0.0113663
731	0.0561822	0.0107158	0.0235138	-0.00380502	-0.0335386	0.0511561	0.014335
732	0.0590628	0.0106254	0.0242127	-0.00594217	-0.034824	0.0529186	0.0142866
733	0.059436	0.0103633	0.0243507	-0.00594957	-0.0361893	0.0499756	0.0140055
734	0.0606035	0.00975577	0.020129	-0.00865183	-0.0347054	0.049803	0.0166509
735	0.0620464	0.00975554	0.0187856	-0.0105953	-0.0349234	0.0528049	0.0164908
736	0.0625169	0.00972244	0.0172806	-0.0107244	-0.0361636	0.0578651	0.0180204
737	0.0623883	0.0100412	0.0193698	-0.0103421	-0.0382615	0.0598174	0.0212469
738	0.0611547	0.00852345	0.0165414	-0.00953235	-0.0381382	0.0625946	0.0229517
739	0.0630371	0.0100731	0.0156028	-0.01108	-0.0385665	0.0645325	0.0244227
740	0.0634409	0.00931468	0.0154309	-0.0133076	-0.0378191	0.0663002	0.0238566
741	0.063494	0.00919442	0.0151475	-0.0139748	-0.0374588	0.0662383	0.0275594
742	0.0647046	0.00981332	0.014932	-0.0155912	-0.0379964	0.0620245	0.0268797
743	0.0653837	0.00967549	0.0132713	-0.0161145	-0.0366056	0.0632211	0.0276846
744	0.0662469	0.0092457	0.0147602	-0.0190756	-0.0344697	0.0616681	0.0264297
745	0.0660969	0.00859239	0.014043	-0.0169342	-0.0343219	0.0600217	0.0292126
746	0.0663437	0.00829725	0.012151	-0.0162342	-0.0345832	0.0597817	0.0275923
747	0.0636283	0.00892947	0.0108808	-0.0175337	-0.0371866	0.0567998	0.0269673
748	0.0662604	0.00960233	0.0111497	-0.0159746	-0.0356327	0.0549894	0.0252927
749	0.0687091	0.0127117	0.0118018	-0.0151873	-0.0360201	0.0566211	0.0256577
750	0.0688441	0.0127497	0.0109832	-0.0146819	-0.0355414	0.0568614	0.0218447
751	0.0667825	0.0123582	0.00944268	-0.0135247	-0.0368517	0.055174	0.0134178
752	0.0646146	0.0128602	0.0091851	-0.0136369	-0.0345198	0.0536567	0.0116196
753	0.0636517	0.0119986	0.0069624	-0.0144594	-0.0327451	0.054204	0.0102748
754	0.0620551	0.0126433	0.00677138	-0.0142468	-0.0316177	0.054766	0.00726632
755	0.0605424	0.013872	0.00634052	-0.0115878	-0.0336778	0.0546096	0.00383393
756	0.0598447	0.0119806	0.0060193	-0.00983369	-0.0344955	0.0552137	0.00766518
757	0.0607554	0.0124239	0.00763602	-0.00953292	-0.0344245	0.0510025	0.00613394
758	0.0598662	0.0128477	0.00565541	-0.0100037	-0.0350445	0.0514641	0.0035844
759	0.0624083	0.0147095	0.00565561	-0.0104215	-0.0355487	0.0515033	0.00857243
760	0.0608392	0.0131455	0.00409286	-0.0118275	-0.0354773	0.0489027	0.00511026
761	0.061992	0.0142626	0.00322023	-0.0132381	-0.0356793	0.0471837	0.00721632
762	0.0611476	0.0155687	0.00227306	-0.0139557	-0.0382305	0.0495467	0.00452309
763	0.0594819	0.0141635	0.000275426	-0.014027	-0.0399517	0.0510942	0.00511121
764	0.0595931	0.0129499	5.39484e-05	-0.0144862	-0.0411155	0.0532057	0.00317075
765	0.0605879	0.0135456	-0.00458758	-0.0139153	-0.043147	0.0537965	0.00245215
766	0.060509	0.0137601	-0.00418673	-0.0146578	-0.0427118	0.0556138	0.00136726
767	0.059596	0.013804	-0.00236852	-0.0144837	-0.0431207	0.0520694	0.00421038
768	0.0607932	0.0134397	-0.00167563	-0.011633	-0.0440697	0.0547042	0.00505836
769	0.0592575	0.0126374	-0.00242551	-0.0127435	-0.0470613	0.0588386	0.00747738
770	0.0583824	0.0103942	-0.00260147	-0.0154248	-0.047966	0.0600615	0.00514386
771	0.0586269	0.0104523	-0.00187404	-0.0146746	-0.0494941	0.058532	0.00603745
772	0.0596876	0.0110044	-0.00047051	-0.0181263	-0.0488269	0.0625264	0.0110534
773	0.0605513	0.0104978	0.00109556	-0.015695	-0.0493116	0.0660032	0.0113256
774	0.0587998	0.0110307	0.00133084	-0.0132581	-0.0484891	0.0644935	0.0111906
775	0.0582215	0.0118594	0.00148531	-0.0145212	-0.0485562	0.0660308	0.00967009
776	0.0588787	0.0123772	0.00479661	-0.0140009	-0.0504316	0.0673257	0.00988394
777	0.0587082	0.014354	0.0035679	-0.0141655	-0.0496898	0.0671211	0.00786998
778	0.0584167	0.0131982	0.00264806	-0.0138283	-0.0511589	0.072138	0.00347377
779	0.0579894	0.0119078	0.00421015	-0.0141284	-0.0521161	0.0695209	0.000684235
780	0.05614	0.0113496	0.00542727	-0.0136187	-0.0510198	0.0713203	-0.00761823
781	0.0556497	0.0113806	0.00759916	-0.0129087	-0.0490595	0.0727169	-0.00727836
782	0.0541913	0.0105507	0.00712747	-0.0116965	-0.0495715	0.0737864	-0.0102761
783	0.0570883	0.00987618	0.00776704	-0.0101366	-0.0494192	0.0728295	-0.00830936
784	0.0589304	0.0102869	0.00853003	-0.0109096	-0.0482157	0.0689241	-0.00808043
785	0.0601979	0.0109872	0.010281	-0.0119224	-0.0474292	0.0659082	-0.00631856
786	0.05889	0.00851516	0.0107679	-0.0117911	-0.0466603	0.0640823	-0.00324051
787	0.0610065	0.00773705	0.0101425	-0.0118189	-0.0478635	0.0612257	-0.00105689
788	0.0636269	0.00815469	0.00936658	-0.012279	-0.0475762	0.0610616	-0.00318711
789	0.0641909	0.00852831	0.00990535	-0.012402	-0.0473992	0.0567555	-0.00580843
790	0.0644088	0.0066009	0.0101618	-0.0110083	-0.0468764	0.0544042	-0.00802563
791	0.0648046	0.00665562	0.00927328	-0.00860389	-0.0448388	0.0508983	-0.00685087
792	0.067683	0.00685577	0.00716705	-0.00910659	-0.0443845	0.0533902	-0.0074763
793	0.0707559	0.00641873	0.00539927	-0.00814517	-0.0435096	0.0508741	-0.00684872
794	0.0743819	0.00648009	0.00515885	-0.0117431	-0.0456217	0.0481593	-0.00557563
795	0.0762712	0.0058661	0.00442187	-0.0124745	-0.048774	0.0496398	-0.00467589
796	0.0781009	0.00430263	0.00336146	-0.0106599	-0.0505468	0.0494624	-0.00254306
797	0.0765583	0.00426456	0.000554821	-0.0128187	-0.0479262	0.0489805	-0.00286131
798	0.0763876	0.00295229	0.000255468	-0.0141726	-0.0474974	0.0492555	-0.00286063
799	0.0768311	0.00443235	-0.000994725	-0.0159056	-0.0466804	0.0466754	0.00229084
800	0.0781378	0.00756069	-0.00419897	-0.015946	-0.0472505	0.0483189	0.00411326
801	0.0776853	0.00822391	-0.00548741	-0.0159597	-0.0491831	0.0444212	0.00908399
802	0.0787416	0.00852721	-0.00772433	-0.0169221	-0.0502132	0.0455869	0.00643469
803	0.0764337	0.00868507	-0.00857658	-0.0175853	-0.0509769	0.046946	0.00730336
804	0.0745407	0.00822856	-0.00818518	-0.021527	-0.0512153	0.0487849	0.0087108
805	0.0734554	0.00844355	-0.00886309	-0.020991	-0.0513759	0.0514485	0.00920177
806	0.0733132	0.00787852	-0.0126772	-0.0206823	-0.0526272	0.052781	0.00918431
807	0.0727232	0.0096598	-0.0107078	-0.0209996	-0.05332	0.0545582	0.00755343
808	0.0702168	0.00955598	-0.0131269	-0.0244481	-0.0514273	0.0583174	0.00639233
809	0.0689199	0.0101737	-0.0145914	-0.024846	-0.0517542	0.0608692	0.00928973
810	0.0692002	0.00880013	-0.0131255	-0.0259879	-0.0507951	0.0611518	0.0120259
811	0.0683027	0.0102793	-0.0153023	-0.0261048	-0.0512848	0.0616049	0.0135623
812	0.0695347	0.0112775	-0.0163955	-0.0283656	-0.0519335	0.06243	0.0113979
813	0.0690322	0.011361	-0.0161375	-0.0276402	-0.0527059	0.062135	0.00978778
814	0.065839	0.0115169	-0.0152124	-0.0276335	-0.0540425	0.0631826	0.00671329
815	0.0640214	0.00857089	-0.0161455	-0.0273283	-0.0520741	0.0633765	0.00220748
816	0.0656917	0.00840486	-0.0141187	-0.0278951	-0.0527419	0.0643455	0.00489607
817	0.0633831	0.00939675	-0.014571	-0.0294757	-0.0512741	0.0647317	0.00576606
818	0.0675108	0.00911441	-0.0133699	-0.0295317	-0.0533222	0.0635828	0.00720457
819	0.068021	0.0102778	-0.0124438	-0.0295455	-0.0547144	0.0648908	0.0067294
820	0.0684917	0.00844853	-0.0121734	-0.0301932	-0.0546263	0.0629408	0.00328924
821	0.0707119	0.00449538	-0.00983171	-0.0317212	-0.0533945	0.0624314	0.00247311
822	0.073384	0.0060202	-0.0111608	-0.0322877	-0.0538274	0.0658905	0.000130995
823	0.0744853	0.00582943	-0.0100238	-0.0316241	-0.0545747	0.0634745	0.000850943
824	0.0770607	0.00600583	-0.00992915	-0.0308814	-0.0546335	0.0608955	-0.00235554
825	0.0758955	0.00789933	-0.0132054	-0.0282173	-0.0537202	0.0579614	-0.00758392
826	0.076197	0.00785303	-0.0134387	-0.0293474	-0.0534282	0.0575433	-0.00807823
827	0.0754347	0.00754959	-0.0111267	-0.0287772	-0.053712	0.0563094	-0.00913914
828	0.0754288	0.00691248	-0.0127541	-0.0289182	-0.0523948	0.0543156	-0.00835566
829	0.0756034	0.00644271	-0.0101387	-0.0262707	-0.0533608	0.0513009	-0.00906845
830	0.0731002	0.00600085	-0.0111186	-0.0273153	-0.0512913	0.0492507	-0.00858851
831	0.0712281	0.00709917	-0.0121992	-0.0287403	-0.0522761	0.0489644	-0.0144967
832	0.0712085	0.00605799	-0.0101851	-0.0282054	-0.0524048	0.0496745	-0.0152193
833	0.0699323	0.00543179	-0.00958454	-0.0283234	-0.0528449	0.0513334	-0.0182502
834	0.0683786	0.00393919	-0.0102189	-0.0266188	-0.0525277	0.0523588	-0.0199058
835	0.0690369	0.00521186	-0.0114609	-0.0271932	-0.0522723	0.0522015	-0.0216561
836	0.0685932	0.00752359	-0.0114802	-0.0247807	-0.0509269	0.0526066	-0.0213943
837	0.0658869	0.00883263	-0.012828	-0.0267373	-0.0496573	0.0537233	-0.0243393
838	0.0683168	0.00793912	-0.0131017	-0.0254308	-0.0503701	0.0586012	-0.0274102
839	0.0663407	0.00709342	-0.0152018	-0.0234917	-0.0503701	0.0612062	-0.0316838
840	0.065127	0.00682416	-0.0169386	-0.0236442	-0.0496071	0.0632766	-0.0342937
841	0.0642646	0.00757311	-0.0173189	-0.0230559	-0.0498902	0.0655055	-0.0322434
842	0.0625336	0.00867651	-0.0174857	-0.0210403	-0.0516224	0.0665275	-0.0289488
843	0.0607175	0.00536083	-0.014627	-0.021341	-0.0530269	0.0669732	-0.0289429
844	0.059308	0.00472977	-0.015077	-0.0218374	-0.0539224	0.0681161	-0.0254968
845	0.0594474	0.00496366	-0.0161473	-0.022495	-0.0534234	0.0730611	-0.0262243
846	0.0606416	0.00353469	-0.0158566	-0.0238397	-0.0533073	0.0747937	-0.0277663
847	0.0607119	0.00387935	-0.0168385	-0.0230689	-0.053257	0.076562	-0.02791
848	0.0623228	0.00481275	-0.0178579	-0.0249132	-0.0541417	0.0768966	-0.0271548
849	0.0638747	0.00763871	-0.0176877	-0.0249932	-0.0564756	0.0783631	-0.0258336
850	0.0656988	0.00801936	-0.0190033	-0.0265186	-0.0583649	0.0782606	-0.02144
851	0.0669279	0.00545871	-0.0178202	-0.0251966	-0.0602744	0.0794198	-0.0224497
852	0.0682463	0.00428522	-0.0190747	-0.0231902	-0.0582582	0.0808003	-0.0177936
853	0.0667432	0.00588005	-0.0205822	-0.0257651	-0.0561021	0.0781691	-0.0184407
854	0.06527	0.00466349	-0.0194858	-0.0265849	-0.0541204	0.075993	-0.0140092
855	0.0654484	0.00476919	-0.0193588	-0.0305605	-0.0531604	0.0752738	-0.0150442
856	0.0665673	0.00433366	-0.0191591	-0.0329257	-0.0531571	0.074657	-0.0139649
857	0.0666266	0.00362069	-0.0188751	-0.0336547	-0.0549238	0.0752502	-0.0117713
858	0.0679973	0.00200681	-0.0190924	-0.0318325	-0.0534056	0.0722494	-0.0117185
859	0.0682275	0.00349291	-0.0209908	-0.0327248	-0.0549943	0.0672693	-0.00958906
860	0.0677943	0.00511391	-0.0203478	-0.0352799	-0.0548686	0.0668046	-0.00859962
861	0.0670728	0.00537701	-0.0205393	-0.0346291	-0.0570322	0.0619642	-0.00889015
862	0.0659421	0.00589128	-0.0190823	-0.0347304	-0.0574543	0.0622902	-0.0119574
863	0.0660497	0.00928653	-0.0212916	-0.0347129	-0.0573384	0.0665278	-0.0134074
864	0.0666433	0.0100761	-0.021399	-0.0353443	-0.057007	0.0664319	-0.0137556
865	0.0660147	0.0104165	-0.0223824	-0.0349339	-0.0579419	0.0674901	-0.0177176
866	0.0665243	0.0107627	-0.0227751	-0.0331733	-0.0604094	0.0656564	-0.0158689
867	0.0663812	0.0111301	-0.0224295	-0.0320702	-0.0620408	0.0662137	-0.0106113
868	0.0650161	0.0124192	-0.0245153	-0.0324934	-0.0638981	0.0651185	-0.0110759
869	0.0647045	0.0126712	-0.0262344	-0.0324474	-0.061342	0.0664077	-0.0151364
870	0.0624579	0.0117626	-0.0285399	-0.0316649	-0.0623469	0.0717628	-0.0168609
871	0.0615196	0.0117952	-0.029758	-0.0312027	-0.0620171	0.071657	-0.0217428
872	0.0627738	0.0140749	-0.029207	-0.0331096	-0.0625913	0.0717554	-0.0222988
873	0.0619132	0.0142236	-0.029664	-0.0338442	-0.0650899	0.0724054	-0.0196402
874	0.0625629	0.014024	-0.0294607	-0.0315562	-0.0654458	0.0716238	-0.0197393
875	0.0615073	0.0140999	-0.0316056	-0.029603	-0.0674439	0.070046	-0.0235573
876	0.0618561	0.0150799	-0.0319575	-0.0295086	-0.0676975	0.0663797	-0.0218057
877	0.0613359	0.0144135	-0.0337332	-0.0278762	-0.0676032	0.0705282	-0.0235489
878	0.0602585	0.0146649	-0.0339369	-0.0300901	-0.0678453	0.0712372	-0.0292129
879	0.0598644	0.0158228	-0.0336995	-0.0323732	-0.0673254	0.0722292	-0.030371
880	0.05997	0.0131375	-0.0324422	-0.0351491	-0.0655234	0.0721054	-0.0330787
881	0.0592048	0.0112025	-0.0338233	-0.0364139	-0.0671445	0.0703999	-0.031673
882	0.0625035	0.0102817	-0.0345497	-0.03977	-0.0639408	0.0688224	-0.0312074
883	0.0654229	0.00803884	-0.0370076	-0.0391543	-0.0635247	0.0676268	-0.0315569
884	0.0661026	0.00614277	-0.0384755	-0.0410396	-0.0622695	0.0612408	-0.0328439
885	0.0681454	0.00600229	-0.0412081	-0.0413852	-0.0622231	0.060115	-0.0340969
886	0.0692297	0.00649032	-0.0404365	-0.0409841	-0.0634187	0.0579226	-0.0314418
887	0.0701804	0.00548795	-0.0413524	-0.0436264	-0.0613649	0.0589899	-0.0324364
888	0.0696509	0.0055367	-0.0428407	-0.0443292	-0.0626075	0.0570104	-0.0355108
889	0.0709267	0.00463854	-0.0388627	-0.0437192	-0.0618443	0.0600389	-0.0354973
890	0.0696892	0.00509031	-0.0383382	-0.0427656	-0.0632232	0.0595926	-0.0338013
891	0.0726158	0.00344977	-0.0375113	-0.0430769	-0.0624441	0.0556992	-0.0346987
892	0.0716899	0.0044194	-0.0370767	-0.0449741	-0.0630371	0.0568225	-0.0354012
893	0.0700952	0.00563432	-0.0369066	-0.0426476	-0.0638605	0.0591585	-0.0318573
894	0.0705881	0.00485272	-0.035806	-0.0420934	-0.0638853	0.0573859	-0.0340748
895	0.0716571	0.00464146	-0.0354954	-0.0427045	-0.0649938	0.0596148	-0.0345283
896	0.0715412	0.0051723	-0.0336703	-0.0435384	-0.0641809	0.0620281	-0.0291342
897	0.0711867	0.00487123	-0.032548	-0.0425491	-0.064049	0.0655885	-0.028066
898	0.0713662	0.00248429	-0.0309598	-0.0406513	-0.0642675	0.05961	-0.0260056
899	0.0717277	0.00326067	-0.0313362	-0.0393349	-0.0644364	0.0587647	-0.0244379
900	0.0721572	0.00137219	-0.0305415	-0.036977	-0.0643216	0.0585905	-0.0240872
901	0.0728681	0.00134469	-0.0287731	-0.0356764	-0.0654647	0.058979	-0.0211178
902	0.0733701	0.00136596	-0.0270707	-0.0352406	-0.0627158	0.0583198	-0.0212636
903	0.0708043	0.000162452	-0.0268493	-0.035203	-0.0654573	0.05984	-0.0213411
904	0.0706749	0.00059509	-0.0256872	-0.0386269	-0.0654678	0.0572673	-0.0224717
905	0.0695979	-0.00104358	-0.0232461	-0.0392853	-0.0674253	0.0593947	-0.0225927
906	0.0683847	-0.000195256	-0.0220207	-0.03999	-0.0679057	0.0593171	-0.0240222
907	0.0676438	-0.000746304	-0.0225166	-0.0436328	-0.0661087	0.0597306	-0.0254779
908	0.0686429	-0.00220952	-0.0211953	-0.0441576	-0.0669115	0.0557933	-0.023734
909	0.0696917	-0.00176045	-0.0206282	-0.0454751	-0.0669895	0.0572841	-0.024153
910	0.0694208	-0.00164726	-0.0231596	-0.0460556	-0.0670275	0.0521249	-0.0264907
911	0.0705008	-0.00194206	-0.0224466	-0.0463607	-0.0691316	0.0527235	-0.0271222
912	0.0686774	0.00134052	-0.0225132	-0.0467152	-0.0680225	0.0533857	-0.0275274
913	0.0702557	0.00208455	-0.0236472	-0.0422424	-0.067663	0.0533534	-0.0264754
914	0.0731689	0.000860032	-0.0253491	-0.0428544	-0.0659125	0.0524768	-0.0312641
915	0.0728465	0.00333493	-0.0253676	-0.0453066	-0.0661841	0.054721	-0.031929
916	0.0729127	0.00233824	-0.0269533	-0.047152	-0.0667412	0.055366	-0.0319278
917	0.0739692	0.00354525	-0.029198	-0.0446554	-0.0684075	0.0538522	-0.0341371
918	0.072405	0.00531818	-0.0300239	-0.0445719	-0.0676038	0.0516771	-0.0351904
919	0.0703107	0.0073004	-0.0315576	-0.0461216	-0.0671615	0.0532435	-0.0376723
920	0.0735362	0.00718385	-0.0338064	-0.0452084	-0.0682551	0.053887	-0.0386055
921	0.0708094	0.00978061	-0.0361825	-0.0448039	-0.0683321	0.052254	-0.039193
922	0.068775	0.010448	-0.0375394	-0.0432243	-0.0677116	0.0543778	-0.0406127
923	0.0697995	0.0102925	-0.0380554	-0.0413674	-0.0689952	0.0538349	-0.0395578
924	0.0719143	0.0127858	-0.0382938	-0.0382489	-0.0666525	0.0563653	-0.0366016
925	0.0708724	0.0131245	-0.036672	-0.0371821	-0.0659084	0.0589163	-0.0349593
926	0.0720445	0.013444	-0.0384039	-0.0374301	-0.0652967	0.0593236	-0.0351147
927	0.0707209	0.0118825	-0.0388056	-0.0374719	-0.0661184	0.0566409	-0.0342613
928	0.0738127	0.0127683	-0.0383723	-0.0356487	-0.0671367	0.0539452	-0.0344452
929	0.0719699	0.0123529	-0.0367389	-0.0342014	-0.0666976	0.0559551	-0.0335786
930	0.0720462	0.0113363	-0.0360082	-0.0341036	-0.0668619	0.0543134	-0.0338029
931	0.0726572	0.0114164	-0.0347566	-0.0334913	-0.0690595	0.0558424	-0.030547
932	0.0732897	0.0107921	-0.0343856	-0.0345153	-0.0684014	0.0579285	-0.0281224
933	0.0741476	0.0109202	-0.0344242	-0.0334326	-0.0693777	0.0569962	-0.0264468
934	0.0740172	0.0104101	-0.0340454	-0.0346606	-0.0693487	0.0622041	-0.0242653
935	0.071568	0.0102522	-0.0345562	-0.0342992	-0.0714178	0.061886	-0.0217923
936	0.0709128	0.00831499	-0.0344389	-0.032176	-0.0720519	0.0612167	-0.0235168
937	0.0713975	0.00933489	-0.0334192	-0.0314034	-0.0720292	0.0578876	-0.0208519
938	0.069636	0.0104241	-0.0307194	-0.0328705	-0.0715914	0.0596592	-0.0220458
939	0.0699742	0.00767957	-0.0305519	-0.0341335	-0.0735264	0.060721	-0.021371
940	0.0701239	0.00843532	-0.030062	-0.0328946	-0.0742232	0.0590163	-0.0203701
941	0.0660975	0.00784935	-0.027962	-0.0347231	-0.0708038	0.058714	-0.0179849
942	0.0668083	0.00542357	-0.0269344	-0.0347778	-0.072873	0.0600092	-0.0179168
943	0.066307	0.00544918	-0.0270946	-0.0349983	-0.0714214	0.0580908	-0.0173808
944	0.0642873	0.00688011	-0.0274231	-0.0377351	-0.0697696	0.0604446	-0.0194423
945	0.0640215	0.00539055	-0.0275012	-0.0381884	-0.0697388	0.0595768	-0.0196695
946	0.0661714	0.00417009	-0.0301187	-0.0364982	-0.0709959	0.0578914	-0.01753
947	0.0664333	0.00327015	-0.0285471	-0.0344915	-0.069343	0.0579406	-0.0152771
948	0.0685642	0.00369178	-0.0283246	-0.0345234	-0.0673446	0.0628491	-0.00926868
949	0.0652139	0.00113964	-0.0287962	-0.0353755	-0.0656512	0.0684983	-0.0073776
950	0.0649773	0.00270767	-0.0310268	-0.0378011	-0.0652847	0.0700272	-0.00852262
951	0.0655339	0.00268856	-0.0316312	-0.03889	-0.062305	0.0741823	-0.00618272
952	0.0669237	0.00171191	-0.0328124	-0.0406903	-0.0600598	0.0751234	-0.00978325
953	0.0668607	0.00264919	-0.0327608	-0.0406195	-0.0600688	0.0769601	-0.0121138
954	0.0665026	-0.000626629	-0.0326053	-0.0431985	-0.0589952	0.0757052	-0.0137877
955	0.0656396	0.000474613	-0.0336871	-0.0446555	-0.0592128	0.0699619	-0.0147705
956	0.0687711	-1.99476e-05	-0.032906	-0.0452897	-0.0582599	0.0702809	-0.0157693
957	0.0695812	0.00121233	-0.034015	-0.0454262	-0.0577281	0.0690873	-0.0150839
958	0.0688258	0.000971756	-0.0332467	-0.0440736	-0.0570222	0.0711928	-0.0178791
959	0.0703238	-0.000524783	-0.0341145	-0.0427818	-0.0572506	0.0709715	-0.0202435
960	0.070175	0.00166743	-0.0363669	-0.0420705	-0.0553893	0.0721103	-0.021977
961	0.0711394	0.00164716	-0.0362835	-0.0446054	-0.0540278	0.0723406	-0.0232632
962	0.0710087	0.00216046	-0.0387903	-0.044816	-0.0572195	0.0697018	-0.0220768
963	0.0702168	0.00316684	-0.040591	-0.0451063	-0.0562087	0.0706257	-0.0256981
964	0.0702104	0.00367731	-0.0421628	-0.0475734	-0.0564049	0.0700206	-0.0279187
965	0.0718469	0.00447943	-0.0424022	-0.0456951	-0.0575982	0.0705301	-0.0256313
966	0.0714472	0.0037527	-0.0429009	-0.0474682	-0.0575203	0.0677209	-0.0282545
967	0.0701362	0.00553811	-0.0440228	-0.0480678	-0.0558171	0.0684746	-0.0307698
968	0.0694425	0.00612979	-0.0445313	-0.0503553	-0.0566375	0.0663427	-0.0331606
969	0.0686174	0.00661895	-0.0456629	-0.0495897	-0.0582837	0.0668059	-0.0378328
970	0.0718601	0.0077629	-0.0456368	-0.049199	-0.0577265	0.0662712	-0.0374346
971	0.072874	0.00713113	-0.0457565	-0.0493132	-0.0582684	0.0650536	-0.0343489
972	0.0730515	0.00769836	-0.0468798	-0.0478926	-0.0584908	0.0680122	-0.0336094
973	0.0724651	0.00793706	-0.0470872	-0.0482238	-0.0590481	0.0701816	-0.0317307
974	0.0723619	0.00717261	-0.0478265	-0.0481653	-0.057249	0.0681212	-0.0285835
975	0.0716219	0.00972219	-0.047759	-0.0472392	-0.0578316	0.0736917	-0.0260182
976	0.0713627	0.00799939	-0.0463827	-0.0470243	-0.0566166	0.0773153	-0.0271994
977	0.0715968	0.0105414	-0.046113	-0.0453446	-0.0558093	0.0781537	-0.0225639
978	0.0716769	0.009398	-0.045841	-0.045003	-0.0543925	0.0814197	-0.0223957
979	0.0710507	0.00869584	-0.0459104	-0.0446072	-0.0542269	0.0803438	-0.0208125
980	0.0725388	0.00892987	-0.0453691	-0.0454398	-0.0546413	0.0779548	-0.0179707
981	0.0735125	0.00753095	-0.0426735	-0.0438332	-0.0560724	0.0752224	-0.0161265
982	0.074862	0.0083603	-0.0425548	-0.0419085	-0.0561422	0.076457	-0.0151305
983	0.0750189	0.00667326	-0.0410648	-0.0399649	-0.0539857	0.0769312	-0.0184837
984	0.0760999	0.00565711	-0.0396988	-0.0411875	-0.0531051	0.0732472	-0.0184043
985	0.076304	0.00395626	-0.0387579	-0.0393715	-0.0516377	0.0710415	-0.0182427
986	0.0770269	0.0024363	-0.0387207	-0.0382529	-0.0522773	0.0700464	-0.0209764
987	0.0759959	0.00299854	-0.0382245	-0.0356633	-0.0514301	0.0695899	-0.0209158
988	0.0770731	0.00167941	-0.036882	-0.0357965	-0.0507754	0.0698088	-0.0227217
989	0.0790678	0.000726563	-0.0377307	-0.0347727	-0.0472617	0.0677523	-0.0191285
990	0.0810254	0.000770543	-0.0373478	-0.0344033	-0.0438156	0.065718	-0.0186398
991	0.0791092	0.000106434	-0.0358525	-0.034834	-0.0451113	0.0643615	-0.021521
992	0.0806778	0.000374749	-0.0329466	-0.0334495	-0.0442978	0.0643567	-0.0237106
993	0.081446	-0.000164299	-0.0320011	-0.0343632	-0.0453703	0.063575	-0.0243062
994	0.0825893	-0.00117578	-0.0308177	-0.0334117	-0.0436772	0.0631266	-0.0247107
995	0.0837653	-0.00156564	-0.0311649	-0.0328519	-0.0448581	0.0665161	-0.0275768
996	0.0860624	-0.000956271	-0.0306874	-0.0334807	-0.0441461	0.0638015	-0.0294111
997	0.0891864	0.00203053	-0.0293546	-0.0337405	-0.0448596	0.0657022	-0.0271511
998	0.0850854	0.00246741	-0.0293614	-0.0354936	-0.0445906	0.0682456	-0.0299434
999	0.0862044	0.00334412	-0.0285027	-0.0364011	-0.0454526	0.0673642	-0.0292378
1000	0.0850457	0.00607988	-0.0287194	-0.0375108	-0.0462148	0.067786	-0.0291666
1001	0.0838595	0.00559564	-0.0295109	-0.0379082	-0.0426403	0.0690293	-0.0282887
1002	0.0829614	0.00702459	-0.0293526	-0.0383239	-0.0425867	0.0703871	-0.0294014
1003	0.0815504	0.0066107	-0.0308949	-0.037973	-0.0430837	0.0677524	-0.0305372
1004	0.0811263	0.00919915	-0.0310434	-0.0388469	-0.0434347	0.0670796	-0.0302545
1005	0.079438	0.0105056	-0.0317036	-0.0365195	-0.0452779	0.0643462	-0.0278839
1006	0.0792658	0.0113413	-0.0311442	-0.0377232	-0.0467227	0.0627447	-0.0256151
1007	0.0777333	0.0101803	-0.0309306	-0.0388039	-0.0472108	0.0581003	-0.0254366
1008	0.0762251	0.00932701	-0.0285298	-0.0404497	-0.0493456	0.0576901	-0.0239957
1009	0.0750726	0.00991303	-0.0285492	-0.0404784	-0.0514544	0.0551168	-0.0247914
1010	0.0774173	0.0101733	-0.0281277	-0.0405615	-0.0542079	0.0568526	-0.0267822
1011	0.0766822	0.00976747	-0.0270001	-0.0408187	-0.0569845	0.0563712	-0.0279079
1012	0.0770079	0.0108822	-0.0280112	-0.0400469	-0.0570912	0.0559566	-0.0268152
1013	0.0766435	0.00996822	-0.0292151	-0.0403463	-0.055404	0.0563551	-0.0280594
1014	0.0774393	0.0108501	-0.0285471	-0.0408575	-0.0549194	0.0519523	-0.030343
1015	0.0779367	0.011973	-0.0288413	-0.0394858	-0.0541264	0.0513057	-0.028447
1016	0.0768504	0.0120077	-0.0277022	-0.0415711	-0.0536907	0.0486337	-0.0285756
1017	0.0768954	0.0107328	-0.0265686	-0.0404905	-0.0558012	0.0508506	-0.0300434
1018	0.0755529	0.0100861	-0.0277811	-0.0414758	-0.0551262	0.0460539	-0.0328175
1019	0.0774593	0.0083594	-0.0284072	-0.0424344	-0.0571923	0.045705	-0.0356247
1020	0.0794204	0.009821	-0.0285036	-0.0412975	-0.0578554	0.0489287	-0.0331979
1021	0.082423	0.00729632	-0.0299134	-0.0419867	-0.0591499	0.0488744	-0.0359311
1022	0.0798557	0.00899709	-0.0300821	-0.0418809	-0.0612251	0.0485459	-0.0382287
1023	0.0801991	0.00889352	-0.030503	-0.0420219	-0.0601739	0.0482993	-0.0397694
1024	0.0797566	0.0096612	-0.0292008	-0.0427126	-0.0605527	0.0516049	-0.0412335
1025	0.0809358	0.0112452	-0.0294603	-0.0411576	-0.0596059	0.0533058	-0.0414276
1026	0.0819274	0.0125344	-0.0298884	-0.0421903	-0.0593663	0.0577931	-0.0404855
1027	0.0814767	0.013606	-0.0294862	-0.0399366	-0.060372	0.058568	-0.0426946
1028	0.0803254	0.0133021	-0.0304498	-0.0388832	-0.0592215	0.0604101	-0.0395892
1029	0.081378	0.0137871	-0.0323886	-0.0387087	-0.059061	0.0625322	-0.0388963
1030	0.0812691	0.0134088	-0.0332056	-0.0398523	-0.0586332	0.0625703	-0.0356606
1031	0.078193	0.0126157	-0.0341992	-0.0405682	-0.0593509	0.0603662	-0.0371253
1032	0.0787899	0.0119094	-0.0332625	-0.0416934	-0.0598774	0.0610842	-0.0327087
1033	0.0794936	0.0108904	-0.0322399	-0.0419514	-0.0593457	0.0618035	-0.0319683
1034	0.0788102	0.0122151	-0.0317088	-0.0422696	-0.0606136	0.0648936	-0.0316483
1035	0.0800279	0.00958797	-0.0324333	-0.04192	-0.0614255	0.0680244	-0.0287274
1036	0.0803169	0.00868486	-0.0338976	-0.0422583	-0.0626442	0.06934	-0.028858
1037	0.0821694	0.00986879	-0.0342617	-0.0396327	-0.0619043	0.072248	-0.0283002
1038	0.0826265	0.0107505	-0.0349341	-0.0393945	-0.0602783	0.0744458	-0.0259661
1039	0.0822269	0.0107794	-0.0328698	-0.0394222	-0.0600944	0.0769925	-0.0232427
1040	0.0822573	0.0125063	-0.0320134	-0.0384154	-0.0594224	0.0755204	-0.0229242
1041	0.079997	0.0126762	-0.0328055	-0.0420539	-0.0587448	0.0727919	-0.0244307
1042	0.078621	0.0134238	-0.0308827	-0.0412752	-0.0570937	0.0771719	-0.0214351
1043	0.0808306	0.0119451	-0.0300483	-0.0411502	-0.0582151	0.0766856	-0.0155677
1044	0.0814427	0.0112564	-0.030187	-0.0423186	-0.0574616	0.0764067	-0.0144822
1045	0.0833092	0.0109739	-0.0293482	-0.0419243	-0.0545919	0.073967	-0.0124575
1046	0.0834008	0.0083278	-0.0300644	-0.0443942	-0.0553062	0.0715731	-0.0119521
1047	0.0824847	0.00851202	-0.0290187	-0.0442482	-0.0532371	0.0713989	-0.0153123
1048	0.0834306	0.00999965	-0.0319887	-0.0446613	-0.0521337	0.0715116	-0.0135363
1049	0.0834094	0.0108654	-0.03159	-0.0459428	-0.0502288	0.0724569	-0.0144691
1050	0.0821178	0.0108703	-0.0310644	-0.0474818	-0.0498404	0.0697564	-0.0140325
1051	0.0834135	0.0110417	-0.0308921	-0.0462108	-0.0481882	0.0703237	-0.0152312
1052	0.0846588	0.0129226	-0.030255	-0.0455779	-0.0464497	0.071638	-0.0120895
1053	0.084979	0.0126468	-0.0335942	-0.0450343	-0.0434594	0.0711882	-0.015014
1054	0.084529	0.0128032	-0.0351439	-0.0439498	-0.0440454	0.0693682	-0.0166328
1055	0.0847498	0.0134829	-0.0352053	-0.0450425	-0.0440742	0.0657047	-0.0141421
1056	0.0840082	0.0148617	-0.0339875	-0.0452426	-0.0437945	0.0660133	-0.0136102
1057	0.0820532	0.014531	-0.0328824	-0.048531	-0.0431206	0.0692345	-0.014223
1058	0.0822377	0.0133703	-0.0327854	-0.0488458	-0.042138	0.0696381	-0.0162475
1059	0.0834951	0.0134518	-0.0341759	-0.0499236	-0.0406138	0.0689542	-0.0167347
1060	0.0855763	0.0145694	-0.03586	-0.0486088	-0.0420374	0.0725995	-0.0182478
1061	0.0849525	0.0136783	-0.0365059	-0.0489181	-0.0427892	0.0719848	-0.0174166
1062	0.0844541	0.0140614	-0.0354723	-0.0459091	-0.0424266	0.0707465	-0.0191851
1063	0.0845071	0.0157318	-0.0353938	-0.0466743	-0.0423962	0.0708575	-0.0207537
1064	0.0835878	0.0175157	-0.0355554	-0.0458944	-0.0421726	0.0741948	-0.0257135
1065	0.0826145	0.0186028	-0.0346873	-0.0455622	-0.0435774	0.0733961	-0.0234798
1066	0.07953	0.0182459	-0.0346906	-0.0465807	-0.0462025	0.0759514	-0.0248359
1067	0.0807944	0.0192266	-0.0331815	-0.044125	-0.0468164	0.0773944	-0.0242523
1068	0.0827942	0.0174829	-0.0330607	-0.0429248	-0.0491331	0.0749132	-0.0221048
1069	0.0825142	0.016167	-0.0309963	-0.0429166	-0.0487643	0.0745335	-0.0207534
1070	0.081979	0.0160766	-0.0297997	-0.0425391	-0.0512675	0.0717489	-0.0228642
1071	0.0831676	0.017051	-0.0307157	-0.0420525	-0.0520221	0.0716534	-0.0257463
1072	0.0823842	0.0163064	-0.02938	-0.0417306	-0.0523704	0.0691487	-0.021704
1073	0.0816092	0.0157763	-0.0281146	-0.0414707	-0.0531101	0.0703374	-0.0235535
1074	0.0812264	0.0159364	-0.0236443	-0.0382647	-0.0550528	0.068972	-0.0246606
1075	0.0834854	0.0163157	-0.0233711	-0.0366699	-0.0542671	0.0727675	-0.0230559
1076	0.082703	0.0155064	-0.0232983	-0.0348963	-0.0563238	0.0739963	-0.0248409
1077	0.0826001	0.0165034	-0.0239721	-0.0336159	-0.0543093	0.0701789	-0.0225775
1078	0.0843371	0.0194333	-0.02296	-0.030416	-0.0555323	0.0715915	-0.0219996
1079	0.0856793	0.0217864	-0.0226344	-0.031449	-0.0562151	0.0710227	-0.0200521
1080	0.0840622	0.0230667	-0.0223289	-0.0306943	-0.057602	0.073327	-0.0231871
1081	0.084549	0.0242344	-0.0213689	-0.0313593	-0.056417	0.0735433	-0.0254046
1082	0.0863373	0.027588	-0.0200254	-0.0314681	-0.0557642	0.0773227	-0.0261459
1083	0.0886185	0.0287904	-0.0198177	-0.031986	-0.0560094	0.0771208	-0.0278036
1084	0.0901139	0.0291906	-0.0202359	-0.0311575	-0.0566111	0.0751017	-0.0291898
1085	0.0903924	0.0296635	-0.0198709	-0.0329592	-0.0577586	0.0759426	-0.0297586
1086	0.0906555	0.0331087	-0.0206052	-0.0333217	-0.057856	0.0778461	-0.0315744
1087	0.0895043	0.0343745	-0.0217854	-0.0337728	-0.0572664	0.0782373	-0.0312447
1088	0.0870843	0.035505	-0.020217	-0.0353568	-0.0563761	0.0802808	-0.0324346
1089	0.0850171	0.0359282	-0.0215449	-0.0360674	-0.0556564	0.0818026	-0.0343805
1090	0.0847054	0.0360004	-0.0211234	-0.0360696	-0.0568744	0.0836036	-0.0358814
1091	0.0858161	0.0361552	-0.0225	-0.0353163	-0.0549104	0.0865619	-0.0320036
1092	0.0848374	0.0360915	-0.0211385	-0.0338731	-0.0552362	0.0869783	-0.0287387
1093	0.0833207	0.0362878	-0.0202633	-0.0344259	-0.0552756	0.0903292	-0.0306632
1094	0.0823385	0.0350301	-0.0203814	-0.0339986	-0.0565461	0.088867	-0.0295081
1095	0.0820094	0.0354565	-0.0235292	-0.0365576	-0.057258	0.08902	-0.0288014
1096	0.0797396	0.0337214	-0.021848	-0.0367125	-0.05794	0.0897872	-0.027877
1097	0.082302	0.0308785	-0.0212031	-0.0362381	-0.0558638	0.0897573	-0.0245467
1098	0.0818165	0.0308343	-0.0204271	-0.0356659	-0.0594965	0.0903582	-0.0289195
1099	0.0812897	0.0292286	-0.0197164	-0.03678	-0.0590484	0.086242	-0.0265897
1100	0.0802611	0.0276155	-0.0195033	-0.0372884	-0.0565573	0.0866356	-0.0214786
1101	0.0798182	0.027377	-0.0186212	-0.0366481	-0.055269	0.087312	-0.0173913
1102	0.0789346	0.0266929	-0.0201183	-0.0359865	-0.0551713	0.0872285	-0.0136445
1103	0.0776716	0.0268482	-0.0214812	-0.0356606	-0.0550414	0.0861995	-0.0146869
1104	0.0786483	0.0270673	-0.0219312	-0.0340483	-0.0549578	0.0891547	-0.0120029
1105	0.0789456	0.0269717	-0.0213945	-0.0331483	-0.0541753	0.0900277	-0.012806
1106	0.0795313	0.0289835	-0.0211835	-0.0335061	-0.0542358	0.092204	-0.0136912
1107	0.0810269	0.0274733	-0.0204592	-0.0337197	-0.0552099	0.0915251	-0.0131853
1108	0.0835594	0.0299574	-0.022273	-0.0333153	-0.0546879	0.0885147	-0.0140316
1109	0.0837455	0.0319471	-0.0253418	-0.0349323	-0.0555369	0.0885564	-0.0139107
1110	0.0854757	0.0328325	-0.0237013	-0.0340551	-0.0534616	0.0865948	-0.0153128
1111	0.0861483	0.0345956	-0.024084	-0.0357456	-0.0520522	0.0887006	-0.0161864
1112	0.0857552	0.0357203	-0.0245397	-0.0373547	-0.0529946	0.0857781	-0.0177892
1113	0.0867563	0.0357688	-0.024885	-0.0386052	-0.0518805	0.085239	-0.0206875
1114	0.0862686	0.0367083	-0.0273744	-0.0390739	-0.0515747	0.085896	-0.0221293
1115	0.085824	0.0370846	-0.0287026	-0.0400926	-0.0498624	0.0837024	-0.023209
1116	0.0856135	0.0361862	-0.027885	-0.0408328	-0.0502555	0.0830746	-0.0229114
1117	0.0879898	0.0361094	-0.0294454	-0.0412742	-0.0508161	0.0807985	-0.0253117
1118	0.0850123	0.0396227	-0.0310962	-0.0406111	-0.0510008	0.0804393	-0.0255801
1119	0.0861304	0.0374969	-0.030769	-0.0403379	-0.0494169	0.0840171	-0.0241038
1120	0.0861114	0.0363777	-0.0326716	-0.0388413	-0.0505832	0.08578	-0.0236974
1121	0.0853541	0.0341716	-0.0338237	-0.035566	-0.0532427	0.0871039	-0.0274338
1122	0.0853382	0.031222	-0.0334303	-0.0352333	-0.0547575	0.0860033	-0.0292596
1123	0.0858983	0.0321233	-0.0314561	-0.0345084	-0.0531503	0.0878071	-0.0313403
1124	0.0885945	0.0296231	-0.0315945	-0.0334811	-0.0540326	0.0901606	-0.0291984
1125	0.0882198	0.0279387	-0.0314688	-0.0357011	-0.0556064	0.0921883	-0.0309576
1126	0.0886206	0.0287963	-0.0296781	-0.0365553	-0.0564425	0.0950254	-0.0273837
1127	0.0910772	0.0282639	-0.0299591	-0.0363234	-0.0555911	0.0932552	-0.025085
1128	0.092698	0.0290279	-0.0294616	-0.0331832	-0.0556152	0.0944912	-0.0250566
1129	0.0952582	0.0284572	-0.0249477	-0.0328609	-0.0550269	0.100869	-0.0258288
1130	0.0964647	0.0291738	-0.022486	-0.0316457	-0.0550542	0.104192	-0.0269795
1131	0.0960032	0.0302911	-0.0218549	-0.034023	-0.0559244	0.107303	-0.0266847
1132	0.0954231	0.0302063	-0.0222499	-0.0336867	-0.0558698	0.107173	-0.0275431
1133	0.099758	0.0320986	-0.0202129	-0.032733	-0.0562074	0.109637	-0.0323728
1134	0.099522	0.0333884	-0.019585	-0.0326412	-0.0565813	0.112068	-0.0305851
1135	0.100422	0.0339472	-0.0176211	-0.0318679	-0.0567528	0.111791	-0.0318326
1136	0.103876	0.0325689	-0.0159425	-0.0309652	-0.0556717	0.115453	-0.0322716
1137	0.105389	0.0358997	-0.0165088	-0.0310781	-0.0533072	0.115291	-0.034841
1138	0.104681	0.0376743	-0.0149357	-0.0329967	-0.0509373	0.112201	-0.0323849
1139	0.108493	0.0360846	-0.0145513	-0.0334579	-0.0518397	0.112628	-0.0374298
1140	0.109882	0.0377768	-0.014413	-0.033352	-0.0497947	0.109529	-0.0359644
1141	0.109414	0.038376	-0.0151162	-0.0337938	-0.0481528	0.107925	-0.038199
1142	0.111188	0.0413941	-0.0151578	-0.0340764	-0.0477463	0.101746	-0.038172
1143	0.113564	0.0426556	-0.0156834	-0.0339581	-0.0461006	0.0993082	-0.0373949
1144	0.112452	0.0404256	-0.0157921	-0.0320265	-0.0459476	0.0944599	-0.0339646
1145	0.112536	0.0423229	-0.0142246	-0.0338105	-0.0434356	0.0915138	-0.0309436
1146	0.111768	0.0432729	-0.0138508	-0.0308161	-0.0412731	0.0885087	-0.0300376
1147	0.112277	0.0417236	-0.0167941	-0.0282663	-0.0409492	0.0837571	-0.0317614
1148	0.108843	0.041503	-0.0177222	-0.0271736	-0.040398	0.0811509	-0.0303242
1149	0.106219	0.0392963	-0.0175123	-0.0267809	-0.0405809	0.0811277	-0.027652
1150	0.104743	0.0380074	-0.0200677	-0.0270816	-0.0429207	0.0773497	-0.0259309
1151	0.105254	0.0351933	-0.0221838	-0.0266329	-0.0430983	0.0776761	-0.0232031
1152	0.106611	0.0348029	-0.0231339	-0.0258411	-0.0431904	0.0764816	-0.0227113
1153	0.107877	0.0365928	-0.0234282	-0.0249743	-0.0454451	0.0738935	-0.0206512
1154	0.102797	0.035524	-0.0261076	-0.0249873	-0.045122	0.0725363	-0.0143777
1155	0.105136	0.0334265	-0.0259876	-0.024296	-0.0467722	0.0715193	-0.0139653
1156	0.104709	0.0350805	-0.0255992	-0.0263117	-0.0490472	0.0707483	-0.0121034
1157	0.102382	0.0371308	-0.0265515	-0.0272037	-0.0496951	0.0707457	-0.0120998
1158	0.100342	0.0364732	-0.0254451	-0.0277939	-0.0499486	0.0748263	-0.0119506
1159	0.0974094	0.0363722	-0.0259075	-0.0269863	-0.0514729	0.0794871	-0.013213
1160	0.0948127	0.0367967	-0.0263647	-0.0279249	-0.0520962	0.0799047	-0.0132669
1161	0.0923328	0.0369409	-0.0261877	-0.0304235	-0.0537453	0.083873	-0.0172728
1162	0.0944836	0.0368338	-0.0245036	-0.0314735	-0.0547429	0.0839755	-0.0165047
1163	0.0936417	0.0355559	-0.0235944	-0.0344415	-0.0555677	0.0866599	-0.0164384
1164	0.0937544	0.0368328	-0.0235128	-0.0353546	-0.0551636	0.0875209	-0.0149908
1165	0.0951875	0.0372643	-0.0247591	-0.0367199	-0.0553577	0.0903543	-0.0187832
1166	0.0931704	0.0385984	-0.0262209	-0.0346573	-0.0566968	0.089748	-0.0224596
1167	0.0938361	0.0416598	-0.0257513	-0.0362118	-0.0582023	0.0906151	-0.022772
1168	0.0942611	0.042023	-0.0237036	-0.0389678	-0.0570517	0.0909517	-0.0209405
1169	0.097834	0.0411889	-0.021359	-0.0380366	-0.0558223	0.0913193	-0.0249133
1170	0.099795	0.0428427	-0.0228376	-0.0396416	-0.0536644	0.0907263	-0.0247857
1171	0.101524	0.0431437	-0.0203944	-0.0392935	-0.0522453	0.0920413	-0.0235471
1172	0.102341	0.04487	-0.018921	-0.0391639	-0.0508704	0.088399	-0.0240648
1173	0.101864	0.0445965	-0.0180449	-0.0392117	-0.0513127	0.091153	-0.0227475
1174	0.102788	0.0442254	-0.015805	-0.0389349	-0.0492069	0.0943131	-0.0220103
1175	0.104653	0.0459956	-0.0128759	-0.0369794	-0.0495383	0.0971843	-0.0242769
1176	0.102957	0.0482081	-0.0119924	-0.0375427	-0.0469303	0.0979759	-0.0263853
1177	0.104197	0.0456607	-0.0108734	-0.0351961	-0.0450362	0.099417	-0.0251935
1178	0.104124	0.0461743	-0.00842047	-0.0351634	-0.0462003	0.101267	-0.0214067
1179	0.106219	0.0433078	-0.00761686	-0.0335178	-0.0459882	0.0979536	-0.0154511
1180	0.108646	0.0432224	-0.00802718	-0.0348605	-0.0465386	0.0968186	-0.0158277
1181	0.110208	0.0429248	-0.00578254	-0.0345744	-0.0439866	0.0982823	-0.0135876
1182	0.110093	0.0436834	-0.00529464	-0.0344157	-0.0420731	0.096774	-0.0135349
1183	0.108637	0.0443619	-0.00415529	-0.0339491	-0.0425987	0.0951087	-0.0122694
1184	0.107586	0.043604	-0.00423591	-0.0303434	-0.042103	0.0974024	-0.0124322
1185	0.106191	0.042395	-0.00450579	-0.0295328	-0.044298	0.0988903	-0.0146337
1186	0.105046	0.0431832	-0.00370025	-0.0300351	-0.0438548	0.0998821	-0.0115393
1187	0.105018	0.0407698	-0.00250787	-0.0309166	-0.0435992	0.100613	-0.0112694
1188	0.103962	0.0382914	-0.00240928	-0.0310837	-0.0425844	0.100372	-0.00795715
1189	0.10464	0.0393054	-0.00306149	-0.0283438	-0.0435343	0.102185	-0.00743566
1190	0.102004	0.0383179	-0.00275986	-0.029844	-0.0463604	0.0991917	-0.00261872
1191	0.0994504	0.0382489	-0.00211893	-0.0285863	-0.0476497	0.100714	-0.00148651
1192	0.0987351	0.0395909	-0.00456056	-0.0277105	-0.0460255	0.0997352	-0.000102183
1193	0.0974682	0.0387855	-0.00469624	-0.0268217	-0.0466804	0.098686	0.00268555
1194	0.0979516	0.0400906	-0.00509778	-0.0243432	-0.0463693	0.0966427	0.00223956
1195	0.0963959	0.0400748	-0.00650728	-0.0224572	-0.0452053	0.0961854	-0.00217685
1196	0.0971614	0.0390794	-0.00660821	-0.0233118	-0.0441956	0.0954343	0.000714089
1197	0.0983672	0.038532	-0.00913096	-0.0221359	-0.0455039	0.0940246	0.00108341
1198	0.0977354	0.0420402	-0.0114087	-0.0210539	-0.0454142	0.0919763	-0.00133244
1199	0.0989043	0.043372	-0.0106302	-0.0200449	-0.0449037	0.0899222	-0.00357957
1200	0.0976725	0.0453627	-0.0111517	-0.0197615	-0.0467354	0.0896217	-0.00801389
1201	0.0982001	0.0449418	-0.0101739	-0.0180168	-0.046353	0.0926221	-0.00982809
1202	0.0969292	0.0458111	-0.0093416	-0.0161952	-0.0480268	0.0885021	-0.00719036
1203	0.0975655	0.0453746	-0.00991018	-0.0145303	-0.0505289	0.0902336	-0.00513348
1204	0.0990468	0.0471499	-0.0109661	-0.0141165	-0.049351	0.0946153	-0.00852381
1205	0.0996824	0.0469163	-0.00871216	-0.0161582	-0.0502577	0.0935685	-0.00647744
1206	0.101573	0.0466988	-0.00787203	-0.0158928	-0.0486037	0.0895441	-0.0030036
1207	0.102992	0.0455338	-0.00638425	-0.0152101	-0.0509579	0.088883	-0.00665365
1208	0.10594	0.0460733	-0.00333363	-0.0153466	-0.0515619	0.0896053	-0.00906029
1209	0.106428	0.0454956	-0.00274295	-0.0156695	-0.051143	0.0853223	-0.00870905
1210	0.106598	0.0449002	-0.0013065	-0.0181353	-0.0518498	0.0815479	-0.00834288
1211	0.110136	0.0456473	-0.00193009	-0.0166646	-0.0508288	0.0847296	-0.0107582
1212	0.11278	0.0448499	-0.000216966	-0.0193889	-0.0512654	0.0854042	-0.0142103
1213	0.113653	0.0450554	0.00259242	-0.0185615	-0.0523808	0.0849754	-0.016455
1214	0.115169	0.0459856	0.00268015	-0.0214331	-0.0518785	0.0854165	-0.0190601
1215	0.114531	0.0471034	0.00382427	-0.0238767	-0.0521386	0.0844592	-0.0182561
1216	0.115187	0.0451904	0.00498843	-0.0247593	-0.0535255	0.0840202	-0.0182335
1217	0.116415	0.0441336	0.00333641	-0.0274799	-0.0537149	0.0838356	-0.022465
1218	0.116994	0.0449276	0.00491679	-0.0276829	-0.0518073	0.0834008	-0.0236314
1219	0.11832	0.0423953	0.00565668	-0.029546	-0.0526264	0.0834066	-0.0221342
1220	0.118097	0.0420214	0.00288873	-0.0293137	-0.0538447	0.0829776	-0.0241188
1221	0.118134	0.0423889	0.00497209	-0.0287758	-0.05275	0.0843337	-0.0220896
1222	0.120301	0.0432297	0.00304474	-0.0291749	-0.0537045	0.0828836	-0.0202968
1223	0.119878	0.0440405	0.000968791	-0.030276	-0.0532054	0.0865832	-0.0239782
1224	0.119448	0.0446304	0.000834364	-0.0292223	-0.0507734	0.0840633	-0.0243885
1225	0.118188	0.0447136	0.0015269	-0.0311345	-0.0500673	0.0819197	-0.0224931
1226	0.11902	0.0460873	-0.000783317	-0.0313157	-0.0493475	0.081222	-0.0241713
1227	0.118564	0.0476304	-0.00119534	-0.0330761	-0.0502916	0.0857952	-0.0256595
1228	0.117789	0.0492544	-0.00445292	-0.0304369	-0.0479374	0.0868986	-0.0248222
1229	0.116208	0.0496668	-0.00745458	-0.0298429	-0.047889	0.08707	-0.0201431
1230	0.117199	0.0510082	-0.00740759	-0.0287428	-0.0495842	0.091647	-0.025163
1231	0.117598	0.0495487	-0.00805968	-0.0268402	-0.0501272	0.0919667	-0.0244118
1232	0.117512	0.0491978	-0.00611198	-0.026656	-0.0497851	0.0927726	-0.0217369
1233	0.116762	0.0496353	-0.00650896	-0.0238748	-0.0492753	0.0900727	-0.0185557
1234	0.115733	0.0479644	-0.00579601	-0.0237399	-0.0485288	0.0901494	-0.013907
1235	0.116905	0.0474608	-0.00605806	-0.0206676	-0.0483269	0.0915214	-0.012996
1236	0.118649	0.0456841	-0.00615794	-0.0212107	-0.0469814	0.0959815	-0.0128623
1237	0.119973	0.0462858	-0.00670695	-0.0217619	-0.0465293	0.0941188	-0.00969182
1238	0.118746	0.0473016	-0.00572201	-0.0193559	-0.0463775	0.0943624	-0.00892076
1239	0.119124	0.0488642	-0.00529567	-0.0197757	-0.0455034	0.0969224	-0.00665885
1240	0.116983	0.0526723	-0.00442516	-0.0188516	-0.0423404	0.0971576	-0.00814181
1241	0.117453	0.0511422	-0.00346921	-0.0185478	-0.0393063	0.101318	-0.00928762
1242	0.117465	0.0521424	-0.00401455	-0.0182808	-0.0373724	0.102379	-0.0121116
1243	0.11532	0.0533547	-0.00188395	-0.0149362	-0.0342597	0.101671	-0.0104599
1244	0.117394	0.0543226	-6.81001e-05	-0.0147792	-0.034102	0.104232	-0.00933429
1245	0.118579	0.0552277	0.000695089	-0.0155124	-0.0352846	0.106069	-0.00993686
1246	0.121312	0.0556209	0.00111029	-0.0147516	-0.036661	0.107323	-0.00812642
1247	0.119444	0.0584513	0.0016267	-0.0138114	-0.0370833	0.107848	-0.00633827
1248	0.117669	0.0582951	0.000881918	-0.00986812	-0.0356685	0.108889	-0.00731188
1249	0.117702	0.0599216	0.00175662	-0.0114054	-0.0367479	0.107893	-0.00469285
1250	0.117863	0.0607352	0.00315316	-0.0102846	-0.0357591	0.107691	-0.00306869
1251	0.118455	0.061455	0.00184776	-0.00933245	-0.0342053	0.111095	0.00215575
1252	0.119239	0.0655712	0.00250071	-0.0104397	-0.0332929	0.115624	0.00148767
1253	0.119787	0.0671492	0.00162607	-0.0107552	-0.0338478	0.117119	0.00208515
1254	0.119926	0.0685235	0.001773	-0.0108814	-0.0337031	0.118526	0.00221876
1255	0.12258	0.0700926	0.00147657	-0.0110068	-0.035817	0.12126	0.00229364
1256	0.123558	0.0714691	0.00282682	-0.0128448	-0.0346957	0.121668	0.00566224
1257	0.123259	0.0733008	0.00307947	-0.0106425	-0.0354345	0.124035	0.00704086
1258	0.123884	0.0752622	0.00395307	-0.0124001	-0.0346116	0.125875	0.00898547
1259	0.126079	0.0762143	0.00374657	-0.0130763	-0.0340451	0.125636	0.0116562
1260	0.127566	0.0743567	0.00399401	-0.0148843	-0.0338989	0.126763	0.0112245
1261	0.130811	0.0727305	0.00350145	-0.0155968	-0.0354382	0.128258	0.0125442
1262	0.130721	0.0740183	0.00354582	-0.0171095	-0.0353665	0.12603	0.0133004
1263	0.133246	0.0747386	0.00119516	-0.0176197	-0.036085	0.127434	0.0151411
1264	0.133245	0.0752808	0.00140366	-0.0187294	-0.0356694	0.128086	0.0123484
1265	0.133602	0.0753687	0.000956801	-0.018905	-0.0343655	0.125447	0.0135184
1266	0.135307	0.076251	-0.000340926	-0.0177498	-0.0343226	0.124433	0.0124763
1267	0.131583	0.0769725	-0.00106358	-0.0144872	-0.0316797	0.123185	0.0100485
1268	0.134445	0.0767006	-0.00169996	-0.0129966	-0.0305508	0.124048	0.00878028
1269	0.137372	0.0771004	-0.00205015	-0.0140821	-0.0308143	0.119861	0.00894556
1270	0.135669	0.0758711	-0.00104293	-0.01246	-0.0319339	0.122082	0.0108032
1271	0.134207	0.0761485	-0.00259176	-0.0122181	-0.0331023	0.122839	0.00829174
1272	0.133363	0.0779767	-0.00286639	-0.0116512	-0.0342011	0.118049	0.00612326
1273	0.130267	0.0774231	-0.00387917	-0.00814084	-0.0343239	0.115039	0.00563539
1274	0.129538	0.0769755	-0.00574674	-0.00533209	-0.0337603	0.112899	0.00298946
1275	0.129241	0.0763482	-0.00615569	-0.00512125	-0.0353828	0.11396	0.00586364
1276	0.126499	0.075734	-0.00644939	-0.00348092	-0.0339055	0.111049	0.00662425
1277	0.125531	0.076535	-0.00651734	-0.000827118	-0.0356373	0.110776	0.0055648
1278	0.125809	0.0756131	-0.00739375	0.00302537	-0.0348502	0.108343	0.00632929
1279	0.124786	0.0775747	-0.00701428	0.00506919	-0.0359686	0.108772	0.00290805
1280	0.122821	0.0764398	-0.00699862	0.00576084	-0.0367262	0.111247	0.00253689
1281	0.121532	0.0782244	-0.0080075	0.00847369	-0.0371707	0.112515	0.00566574
1282	0.120593	0.0798546	-0.00665191	0.00886423	-0.037408	0.113263	0.00537275
1283	0.121906	0.0818265	-0.0072594	0.00969922	-0.037361	0.111184	0.00927432
1284	0.12066	0.0806722	-0.00487313	0.00877627	-0.0376595	0.109518	0.00740322
1285	0.120436	0.0782405	-0.00620188	0.00859409	-0.0369891	0.110191	0.00750125
1286	0.121536	0.0767393	-0.00678739	0.00786902	-0.0359021	0.111762	0.00440404
1287	0.122377	0.0753814	-0.00553492	0.00682519	-0.0345802	0.113329	0.00707496
1288	0.12624	0.0753771	-0.00487833	0.00513425	-0.0357764	0.113723	0.0109124
1289	0.126391	0.0750015	-0.004269	0.00463106	-0.0352755	0.111958	0.0131405
1290	0.124849	0.0769738	-0.0030143	0.00472121	-0.033866	0.112591	0.0134843
1291	0.128621	0.0782893	-0.00562088	0.00372667	-0.0321661	0.109481	0.0102471
1292	0.131737	0.0780976	-0.00516664	0.00341939	-0.030016	0.110583	0.00961417
1293	0.133638	0.0755345	-0.00372219	0.00302057	-0.0282594	0.111705	0.00953706
1294	0.135552	0.0749733	-0.00312078	0.00171951	-0.0270723	0.111626	0.00856645
1295	0.136349	0.0743708	-0.00152354	0.00446696	-0.0265512	0.110173	0.0141044
1296	0.138461	0.0753265	-0.00100588	0.00595445	-0.0244008	0.110508	0.010968
1297	0.138434	0.0746283	2.40266e-05	0.00498202	-0.0227103	0.113671	0.0120223
1298	0.138045	0.0726564	0.00128377	0.00508545	-0.0220684	0.11196	0.0139256
1299	0.137434	0.0727109	0.00145647	0.00214139	-0.0224414	0.110058	0.0148544
1300	0.137436	0.070174	0.00173113	0.00331509	-0.0217192	0.111561	0.0137828
1301	0.139878	0.0723627	0.00477481	0.00312288	-0.018897	0.11137	0.013657
1302	0.139614	0.072522	0.00601836	0.00180671	-0.0201947	0.112783	0.010685
1303	0.139602	0.071016	0.006493	0.000779856	-0.0192149	0.111676	0.010371
1304	0.139117	0.0707003	0.00875158	0.000107487	-0.0192963	0.11321	0.00499892
1305	0.138736	0.0728447	0.00829068	0.000242955	-0.0173287	0.113811	0.00512004
1306	0.139768	0.0767905	0.00964076	-0.000373075	-0.0178275	0.115292	0.0109864
1307	0.136664	0.0785551	0.0133439	0.00083633	-0.0188525	0.116409	0.0133095
1308	0.133123	0.0814196	0.0134757	0.000510857	-0.01819	0.114579	0.0123102
1309	0.132337	0.0816295	0.0161622	-0.000264164	-0.0177663	0.11664	0.0100082
1310	0.132795	0.0817123	0.0174082	-0.00193387	-0.0162222	0.118044	0.00974622
1311	0.133561	0.0809851	0.0192444	-0.00196191	-0.0164684	0.117781	0.0103286
1312	0.132967	0.0804411	0.0229987	-0.00230256	-0.0167516	0.120176	0.0112934
1313	0.130156	0.0809867	0.0221563	-0.000504142	-0.0164549	0.121236	0.0104498
1314	0.129827	0.0802314	0.0219301	-0.00167548	-0.0186921	0.120857	0.0120268
1315	0.12949	0.0812318	0.0225288	-0.00172898	-0.0182152	0.122325	0.0121003
1316	0.129835	0.0830851	0.0233731	-0.00512674	-0.0176839	0.124941	0.00748053
1317	0.130457	0.0850569	0.0232729	-0.00563465	-0.0166864	0.125644	0.00588052
1318	0.132133	0.0863371	0.0231319	-0.00250765	-0.0172198	0.126623	0.00184455
1319	0.132138	0.0879541	0.0225865	-0.00316292	-0.0163044	0.130759	0.00151451
1320	0.131706	0.0867333	0.0235337	-0.00335511	-0.0184082	0.132504	0.0028341
1321	0.1299	0.085874	0.0260586	-0.0039898	-0.0181124	0.134178	0.00539445
1322	0.127217	0.085459	0.0256539	-0.00405714	-0.0193407	0.137388	0.00280115
1323	0.127557	0.0859266	0.0252264	-0.00454093	-0.0175313	0.134098	0.0023646
1324	0.130263	0.0856993	0.0257051	-0.00454816	-0.0156324	0.136716	0.00268798
1325	0.130089	0.0854467	0.0229953	-0.00457632	-0.0165696	0.136926	0.00298955
1326	0.130768	0.0826931	0.0222213	-0.00634464	-0.0176787	0.138892	0.00234594
1327	0.132645	0.0817488	0.0222831	-0.00816854	-0.0175584	0.13757	-0.00356532
1328	0.135931	0.082042	0.0177852	-0.0082889	-0.0161432	0.136207	-0.00307448
1329	0.137962	0.0809868	0.0169991	-0.00751703	-0.0155097	0.14108	-0.00334883
1330	0.13736	0.0824874	0.0162127	-0.00851359	-0.0138278	0.136934	-6.3223e-05
1331	0.137739	0.0830676	0.0148336	-0.00915354	-0.0140004	0.135405	-0.00122879
1332	0.137964	0.0839851	0.014487	-0.00937118	-0.0140652	0.135019	0.000212722
1333	0.137495	0.085725	0.0150667	-0.010139	-0.0128347	0.128487	0.000910387
1334	0.140025	0.0866739	0.0161657	-0.01127	-0.0140505	0.124739	0.00411664
1335	0.139599	0.0912111	0.0171766	-0.00830758	-0.0125826	0.126676	0.00668485
1336	0.142888	0.0906643	0.0184274	-0.0101538	-0.0124275	0.124733	0.00812545
1337	0.141348	0.0897414	0.0182976	-0.00905501	-0.0121389	0.122632	0.00877416
1338	0.141995	0.0885799	0.018962	-0.00834105	-0.01203	0.120793	0.00991628
1339	0.141794	0.0906274	0.0171713	-0.00967441	-0.0120724	0.117645	0.0105924
1340	0.142073	0.0903922	0.0183048	-0.0067538	-0.012594	0.118034	0.0115571
1341	0.145891	0.0930667	0.0181639	-0.00481486	-0.00969521	0.119897	0.0103061
1342	0.148039	0.0963106	0.0166829	-0.00461589	-0.0101667	0.120654	0.0124242
1343	0.149462	0.100225	0.0168021	-0.00444189	-0.0109369	0.118719	0.0122297
1344	0.151999	0.102169	0.0187889	-0.00166807	-0.0116455	0.123684	0.0122502
1345	0.152358	0.10543	0.0193794	-0.000501457	-0.0138386	0.12766	0.0117231
1346	0.154835	0.110965	0.0215113	-0.000270706	-0.0132267	0.136749	0.0109133
1347	0.160012	0.118047	0.0233563	-0.00146087	-0.0139717	0.141862	0.0106289
1348	0.162541	0.123905	0.0258263	0.000828483	-0.0159106	0.14901	0.0102072
1349	0.166034	0.12804	0.0299824	0.00110648	-0.0171003	0.156749	0.00723262
1350	0.170917	0.132958	0.0304887	-0.000599805	-0.0173509	0.160843	0.00545207
1351	0.177557	0.139385	0.0289883	0.000661235	-0.0194643	0.169739	0.000193808
1352	0.183676	0.145685	0.0312624	0.00161482	-0.0207524	0.177246	-0.00111185
1353	0.191114	0.152564	0.0298924	-0.000520908	-0.022763	0.184806	-0.00283376
1354	0.201442	0.157274	0.0277775	0.00114078	-0.0237182	0.194826	-0.00514257
1355	0.20932	0.164994	0.029459	0.00190841	-0.0241259	0.202919	-0.00548865
1356	0.217553	0.170596	0.0286464	0.000402496	-0.0238704	0.2096	-0.00816723
1357	0.226793	0.178866	0.0281744	0.00179563	-0.0248455	0.217757	-0.00614905
1358	0.237665	0.189342	0.027917	-0.00045667	-0.0255829	0.226746	-0.00609059
1359	0.244126	0.197422	0.0305428	-0.000239629	-0.0256525	0.232951	-0.00360881
1360	0.254101	0.204168	0.0312073	0.000252083	-0.0249026	0.242266	-4.07349e-05
1361	0.259596	0.211629	0.0299224	3.43955e-05	-0.0235687	0.246481	-0.00070197
1362	0.265356	0.220132	0.0307769	-0.0010748	-0.0224802	0.252584	0.000414966
1363	0.272472	0.225488	0.0312066	0.00240544	-0.0230152	0.255623	0.00433288
1364	0.277905	0.22894	0.0307426	0.00413259	-0.023309	0.263971	0.00847348
1365	0.281278	0.23467	0.0294446	0.00371546	-0.0231383	0.269114	0.0114445
1366	0.283279	0.23997	0.0322903	0.00425098	-0.0217198	0.272885	0.0160446
1367	0.286017	0.240952	0.0347062	0.00373402	-0.0217601	0.274614	0.0180073
1368	0.285927	0.244125	0.0347252	0.00992042	-0.0215776	0.275348	0.0232136
1369	0.287952	0.246718	0.0325371	0.00857286	-0.0204039	0.278565	0.0245263
1370	0.28804	0.249269	0.0318368	0.0097382	-0.0212263	0.278937	0.0268222
1371	0.288481	0.251526	0.0358879	0.0109273	-0.0222103	0.280672	0.0291384
1372	0.288226	0.251201	0.0393702	0.0119268	-0.0202726	0.282986	0.0299554
1373	0.286586	0.250003	0.0403301	0.0128531	-0.0209999	0.285847	0.0330607
1374	0.283163	0.249926	0.0445381	0.016483	-0.0179209	0.286165	0.0340111
1375	0.278099	0.250021	0.0482184	0.0170118	-0.0155423	0.285064	0.0352696
1376	0.274584	0.248954	0.0474316	0.0178953	-0.0133349	0.279328	0.0339296
1377	0.273253	0.247531	0.0482647	0.018832	-0.012639	0.275593	0.030554
1378	0.269547	0.245066	0.0498406	0.0203111	-0.0119934	0.272209	0.0282524
1379	0.267134	0.240228	0.0521406	0.0230482	-0.010967	0.271339	0.0261166
1380	0.26485	0.23706	0.0530494	0.0236708	-0.0109624	0.270794	0.0245764
1381	0.260919	0.23476	0.0557327	0.0253771	-0.0101533	0.269274	0.0231848
1382	0.260224	0.233378	0.0581449	0.0260056	-0.00828102	0.269784	0.0233582
1383	0.257798	0.232029	0.0599138	0.0290792	-0.00758272	0.267649	0.0205496
1384	0.253985	0.230604	0.0592654	0.0295949	-0.00543565	0.266346	0.0184294
1385	0.252483	0.229471	0.0596836	0.0309089	-0.00314292	0.263734	0.0204587
1386	0.248995	0.228616	0.0612666	0.0323926	-0.00227171	0.257289	0.0207296
1387	0.249581	0.227627	0.0597125	0.0346964	0.000710299	0.255945	0.0185347
1388	0.248631	0.228704	0.0592772	0.0371676	0.00358022	0.253139	0.0237075
1389	0.247587	0.228333	0.0610737	0.0365569	0.0055177	0.253683	0.0282953
1390	0.24347	0.227349	0.0645995	0.0414939	0.00679565	0.246956	0.0338637
1391	0.24177	0.227811	0.0662178	0.0462515	0.00917737	0.246294	0.0407715
1392	0.240168	0.229151	0.0667716	0.0513058	0.0116018	0.243451	0.0464504
1393	0.240169	0.231516	0.067703	0.0553553	0.0130962	0.244921	0.0501959
1394	0.23787	0.235062	0.0702084	0.0597798	0.0168413	0.242284	0.0554238
1395	0.236511	0.235229	0.0712957	0.0638987	0.0200162	0.240134	0.059995
1396	0.235653	0.236619	0.0720038	0.0690241	0.0210232	0.242274	0.0629946
1397	0.236182	0.236642	0.0767906	0.0752193	0.0248595	0.243821	0.0730862
1398	0.232998	0.238307	0.0817595	0.0807876	0.0291887	0.242187	0.0824311
1399	0.23391	0.241144	0.0853454	0.0867466	0.0338796	0.240619	0.0878203
1400	0.233092	0.244568	0.0913142	0.0916222	0.0389077	0.239548	0.0957856
1401	0.234489	0.246961	0.0947677	0.0977667	0.0434384	0.242303	0.103115
1402	0.237041	0.249583	0.0998188	0.10112	0.0482074	0.241563	0.108696
1403	0.237787	0.252577	0.105138	0.105971	0.053574	0.240009	0.112834
1404	0.237333	0.254602	0.10851	0.10932	0.0591465	0.241511	0.118671
1405	0.240737	0.257296	0.114391	0.112095	0.063598	0.243677	0.122926
1406	0.243146	0.257228	0.120698	0.116159	0.0690853	0.243718	0.127894
1407	0.247024	0.259083	0.12585	0.120326	0.0749594	0.251685	0.131411
1408	0.248857	0.258664	0.12828	0.125522	0.0787347	0.249408	0.139887
1409	0.25189	0.259216	0.131727	0.130609	0.0839566	0.25002	0.141283
1410	0.252643	0.262152	0.13672	0.133897	0.0887872	0.253226	0.140402
1411	0.256076	0.264085	0.139891	0.136604	0.0943441	0.260104	0.13981
1412	0.259569	0.267404	0.144824	0.137519	0.100614	0.262689	0.142157
1413	0.26257	0.267697	0.149219	0.140133	0.104814	0.269267	0.146957
1414	0.264231	0.270027	0.152861	0.142652	0.110296	0.26953	0.150761
1415	0.268106	0.272568	0.154419	0.14423	0.113225	0.271749	0.154505
1416	0.274008	0.274843	0.15499	0.146693	0.116815	0.278404	0.160712
1417	0.276094	0.278638	0.157353	0.146894	0.119489	0.278144	0.16526
1418	0.278713	0.28103	0.159121	0.147636	0.121569	0.280178	0.163288
1419	0.284673	0.283634	0.159696	0.148034	0.122638	0.286317	0.166261
1420	0.285453	0.285783	0.163402	0.149283	0.12311	0.291119	0.167613
1421	0.287579	0.28885	0.163108	0.150071	0.125074	0.291838	0.167457
1422	0.289048	0.290234	0.165435	0.150311	0.129046	0.28872	0.165868
1423	0.290247	0.292629	0.165753	0.150509	0.130624	0.286854	0.167024
1424	0.292524	0.294474	0.164887	0.149819	0.131506	0.292061	0.167534
1425	0.294914	0.296988	0.167385	0.149929	0.133833	0.293086	0.172287
1426	0.297233	0.30032	0.166104	0.153009	0.135604	0.297499	0.172561
1427	0.298679	0.303038	0.169212	0.153891	0.13683	0.299961	0.168265
1428	0.29992	0.304795	0.170307	0.155105	0.137115	0.303145	0.172265
1429	0.301866	0.310449	0.173587	0.153062	0.135654	0.30988	0.16726
1430	0.300299	0.311981	0.174772	0.151272	0.134362	0.31453	0.168831
1431	0.303022	0.312013	0.177878	0.152762	0.135636	0.316169	0.167598
1432	0.303465	0.31455	0.178769	0.150345	0.134959	0.314896	0.169654
1433	0.304295	0.315446	0.180956	0.151558	0.133268	0.315159	0.168155
1434	0.30485	0.317686	0.181658	0.150719	0.13508	0.313046	0.167061
1435	0.304446	0.317134	0.18466	0.151574	0.134899	0.318553	0.168716
1436	0.305332	0.317009	0.190795	0.150722	0.135904	0.319049	0.167173
1437	0.302239	0.319508	0.194321	0.151233	0.135313	0.319543	0.165156
1438	0.305386	0.319687	0.197212	0.154412	0.13528	0.326486	0.164125
1439	0.304021	0.31954	0.198174	0.154372	0.136391	0.331447	0.162254
1440	0.299887	0.320069	0.201029	0.156367	0.13853	0.327354	0.158288
1441	0.298953	0.320857	0.201134	0.157505	0.139315	0.330048	0.160388
1442	0.298132	0.318288	0.202198	0.159665	0.137516	0.333016	0.164613
1443	0.298748	0.320333	0.203711	0.157962	0.135929	0.338703	0.168119
1444	0.297745	0.320691	0.205503	0.159164	0.135492	0.340606	0.166314
1445	0.296677	0.317967	0.208055	0.161035	0.133232	0.339815	0.168631
1446	0.295154	0.314721	0.209694	0.163578	0.130447	0.341568	0.168082
1447	0.291254	0.312023	0.211367	0.159513	0.130823	0.337395	0.166403
1448	0.290179	0.314007	0.208931	0.160285	0.130077	0.33548	0.167026
1449	0.289034	0.311633	0.207173	0.161283	0.129387	0.328992	0.161683
1450	0.285577	0.308664	0.207143	0.161716	0.131092	0.329368	0.163555
1451	0.285166	0.306501	0.209997	0.163941	0.131207	0.325995	0.16489
1452	0.282486	0.30487	0.209187	0.163289	0.130433	0.323796	0.167574
1453	0.283277	0.301073	0.21145	0.16544	0.130133	0.326375	0.170199
1454	0.279778	0.296294	0.208836	0.166502	0.12963	0.325696	0.17238
1455	0.278658	0.293898	0.211611	0.16779	0.126634	0.322901	0.171811
1456	0.279239	0.29221	0.210025	0.166499	0.124851	0.316842	0.170689
1457	0.276934	0.289577	0.207981	0.167733	0.125147	0.318859	0.171949
1458	0.276808	0.286239	0.208727	0.169405	0.124931	0.315119	0.172627
1459	0.272625	0.28445	0.210348	0.168522	0.126075	0.307055	0.175552
1460	0.271921	0.283811	0.212816	0.167832	0.123202	0.305602	0.181481
1461	0.273799	0.281826	0.212934	0.166037	0.120578	0.310467	0.188952
1462	0.272073	0.278629	0.213335	0.166152	0.120437	0.309372	0.192967
1463	0.274201	0.277271	0.212516	0.164883	0.123407	0.305027	0.193679
1464	0.270453	0.273124	0.212534	0.168135	0.123241	0.300274	0.192279
1465	0.269099	0.271272	0.212927	0.167996	0.121989	0.296508	0.194036
1466	0.267196	0.272692	0.212858	0.166297	0.123878	0.291982	0.195264
1467	0.266175	0.272301	0.2119	0.166647	0.123842	0.290576	0.196021
1468	0.267165	0.272873	0.211701	0.169785	0.122587	0.294158	0.198778
1469	0.265184	0.270713	0.213583	0.170705	0.120835	0.295097	0.204529
1470	0.264216	0.269523	0.214614	0.169938	0.121027	0.296645	0.208394
1471	0.264584	0.26877	0.213099	0.17278	0.118974	0.290044	0.212615
1472	0.26501	0.268627	0.212382	0.172427	0.119836	0.289892	0.211209
1473	0.264807	0.26779	0.209449	0.172949	0.118441	0.290538	0.207494
1474	0.260461	0.267761	0.206748	0.1751	0.118223	0.289306	0.207006
1475	0.261129	0.267057	0.207675	0.171987	0.118254	0.289976	0.205221
1476	0.259773	0.265718	0.204043	0.17172	0.117359	0.291744	0.2053
1477	0.257199	0.263443	0.206226	0.172899	0.115073	0.291711	0.20444
1478	0.257431	0.263656	0.205496	0.173402	0.11244	0.288922	0.202404
1479	0.255291	0.264143	0.204666	0.169862	0.109965	0.289642	0.200024
1480	0.253602	0.263023	0.202261	0.169426	0.109102	0.293929	0.197633
1481	0.253946	0.261836	0.198953	0.17159	0.10847	0.289839	0.191161
1482	0.252183	0.26133	0.199414	0.170893	0.108886	0.287147	0.186131
1483	0.251813	0.260905	0.197779	0.169559	0.10745	0.286375	0.184521
1484	0.248012	0.259854	0.200149	0.169642	0.104946	0.29244	0.181982
1485	0.248809	0.258832	0.200009	0.167404	0.103013	0.296918	0.180117
1486	0.247644	0.257739	0.201101	0.166605	0.102451	0.299288	0.177579
1487	0.245946	0.25602	0.200555	0.166167	0.100772	0.300124	0.176485
1488	0.244023	0.253948	0.200067	0.161423	0.0987041	0.299483	0.17501
1489	0.243227	0.251956	0.19975	0.15926	0.0985151	0.297002	0.170761
1490	0.241759	0.250378	0.196874	0.157012	0.0990206	0.298594	0.168642
1491	0.240341	0.250712	0.198168	0.15681	0.0971359	0.301186	0.170708
1492	0.239503	0.248972	0.198026	0.155601	0.0959467	0.303429	0.166318
1493	0.238138	0.24662	0.196384	0.156901	0.0937418	0.301827	0.168366
1494	0.236534	0.245504	0.19857	0.155468	0.0924167	0.301833	0.168052
1495	0.238328	0.243536	0.200439	0.152927	0.0917596	0.302687	0.16643
1496	0.237539	0.243086	0.200399	0.153803	0.0905647	0.303686	0.167144
1497	0.232451	0.241941	0.201874	0.153972	0.0905412	0.303576	0.171928
1498	0.229259	0.239052	0.198438	0.151783	0.0912861	0.305018	0.173434
1499	0.226274	0.236746	0.198253	0.150128	0.0932937	0.307449	0.173501
[truncated: 102 more rows]

## Sheet: fig1d
FEF Power Cr		Frequ
	time		-495.092	-490.088	-485.191	-480.214	-475.294	-470.343	-465.395	-460.467	-455.506	-450.579	-445.626	-440.687	-435.746	-430.798	-425.862	-420.914	-415.974	-411.03	-406.087	-401.146	-396.201	-391.26	-386.316	-381.374	-376.431	-371.488	-366.546	-361.602	-356.66	-351.717	-346.774	-341.832	-336.889	-331.946	-327.003	-322.06	-317.118	-312.175	-307.232	-302.289	-297.347	-292.404	-287.461	-282.518	-277.576	-272.633	-267.69
		1	-0.504424	-0.500806	-0.49699	-0.492978	-0.48877	-0.484371	-0.479783	-0.475011	-0.470059	-0.464934	-0.459641	-0.454188	-0.448581	-0.442828	-0.436936	-0.430914	-0.42477	-0.418511	-0.412146	-0.405682	-0.399127	-0.392488	-0.385772	-0.378985	-0.372134	-0.365224	-0.358261	-0.351251	-0.344197	-0.337105	-0.329977	-0.322818	-0.315649	-0.308475	-0.301297	-0.294113	-0.286923	-0.279726	-0.272521	-0.265309	-0.258088	-0.250857	-0.243616	-0.236365	-0.229101	-0.221825	-0.214535
		2	-0.545137	-0.540085	-0.534788	-0.529251	-0.523481	-0.517485	-0.511273	-0.504855	-0.498242	-0.491447	-0.484481	-0.477358	-0.470092	-0.462697	-0.455187	-0.447576	-0.439878	-0.432107	-0.424276	-0.416399	-0.408486	-0.40055	-0.392602	-0.384651	-0.376707	-0.368777	-0.360869	-0.352991	-0.345146	-0.337341	-0.329578	-0.321862	-0.314227	-0.306674	-0.299198	-0.291795	-0.284462	-0.277193	-0.269983	-0.262829	-0.255726	-0.248668	-0.24165	-0.234667	-0.227714	-0.220785	-0.213876
		3	-0.557195	-0.550689	-0.543898	-0.536834	-0.529511	-0.521943	-0.514145	-0.506135	-0.497933	-0.489556	-0.481026	-0.472364	-0.46359	-0.454727	-0.445795	-0.436816	-0.42781	-0.418798	-0.409799	-0.40083	-0.391908	-0.38305	-0.37427	-0.365581	-0.356994	-0.348519	-0.340166	-0.331941	-0.323849	-0.315896	-0.308083	-0.300412	-0.292935	-0.285642	-0.278526	-0.271576	-0.264782	-0.258136	-0.251625	-0.24524	-0.23897	-0.232804	-0.226731	-0.220739	-0.214817	-0.208954	-0.203139
		4	-0.522217	-0.514536	-0.506555	-0.498294	-0.48977	-0.481006	-0.472025	-0.462853	-0.453515	-0.444039	-0.434453	-0.424785	-0.415065	-0.405321	-0.39558	-0.385872	-0.376223	-0.366657	-0.3572	-0.347874	-0.338699	-0.329694	-0.320878	-0.312263	-0.303863	-0.29569	-0.28775	-0.280051	-0.272596	-0.265388	-0.258427	-0.251711	-0.245303	-0.239188	-0.23335	-0.227773	-0.222439	-0.217332	-0.212434	-0.207727	-0.203194	-0.198815	-0.194573	-0.19045	-0.186426	-0.182485	-0.178606
		5	-0.44536	-0.437006	-0.428364	-0.419458	-0.410313	-0.400958	-0.391424	-0.38174	-0.371942	-0.362061	-0.352134	-0.342194	-0.332277	-0.322416	-0.312645	-0.302997	-0.293502	-0.28419	-0.275088	-0.266221	-0.257613	-0.249282	-0.241248	-0.233525	-0.226125	-0.219058	-0.21233	-0.205947	-0.199908	-0.194214	-0.18886	-0.183841	-0.179227	-0.174997	-0.171126	-0.167592	-0.164371	-0.161438	-0.158769	-0.156338	-0.154121	-0.152093	-0.150228	-0.148501	-0.146887	-0.145361	-0.1439
		6	-0.349	-0.340552	-0.331849	-0.322918	-0.31379	-0.304498	-0.295075	-0.285559	-0.275985	-0.266393	-0.256819	-0.247303	-0.237883	-0.228595	-0.219476	-0.21056	-0.20188	-0.193466	-0.185346	-0.177547	-0.170089	-0.162994	-0.156278	-0.149954	-0.144033	-0.138522	-0.133425	-0.128743	-0.124475	-0.120614	-0.117155	-0.114087	-0.111483	-0.109316	-0.107557	-0.106176	-0.105143	-0.10443	-0.104005	-0.103839	-0.1039	-0.10416	-0.104588	-0.105155	-0.10583	-0.106585	-0.107392
		7	-0.254861	-0.246876	-0.23868	-0.230301	-0.221773	-0.21313	-0.204407	-0.195642	-0.186872	-0.178136	-0.169473	-0.160922	-0.152521	-0.144305	-0.136312	-0.128574	-0.121123	-0.113988	-0.107195	-0.100769	-0.0947296	-0.0890945	-0.083878	-0.079091	-0.0747409	-0.0708321	-0.0673658	-0.06434	-0.0617495	-0.0595866	-0.0578407	-0.0564989	-0.0556321	-0.0552092	-0.0551981	-0.0555668	-0.0562827	-0.0573132	-0.0586256	-0.0601874	-0.0619663	-0.0639301	-0.0660473	-0.0682867	-0.0706176	-0.07301	-0.0754343
		8	-0.1816	-0.174407	-0.167043	-0.159537	-0.151921	-0.144226	-0.136488	-0.128741	-0.121023	-0.113369	-0.105815	-0.0983987	-0.0911545	-0.0841167	-0.0773178	-0.0707886	-0.0645578	-0.0586515	-0.0530933	-0.0479041	-0.0431014	-0.0387002	-0.0347118	-0.0311446	-0.0280038	-0.0252915	-0.0230066	-0.0211452	-0.0197007	-0.0186636	-0.0180222	-0.0177624	-0.0179492	-0.0185514	-0.0195377	-0.0208761	-0.0225347	-0.0244817	-0.0266852	-0.0291139	-0.0317365	-0.0345226	-0.0374419	-0.040465	-0.0435631	-0.0467083	-0.0498731
		9	-0.133331	-0.127041	-0.120612	-0.114069	-0.107442	-0.100759	-0.094052	-0.087352	-0.0806916	-0.0741033	-0.0676197	-0.0612727	-0.0550934	-0.049112	-0.0433569	-0.0378551	-0.0326313	-0.0277081	-0.0231058	-0.0188418	-0.0149309	-0.0113853	-0.00821412	-0.0054236	-0.00301725	-0.000995743	0.000642939	0.0019034	0.00279269	0.00332016	0.00349725	0.00333736	0.00278291	0.00186232	0.000604255	-0.000962467	-0.00280905	-0.00490685	-0.00722749	-0.009743	-0.0124259	-0.0152492	-0.0181868	-0.0212129	-0.0243029	-0.0274328	-0.0305793
		10	-0.108533	-0.103024	-0.0973972	-0.0916759	-0.0858852	-0.080051	-0.0742005	-0.0683615	-0.0625621	-0.0568309	-0.0511959	-0.0456848	-0.0403246	-0.0351411	-0.0301587	-0.0254002	-0.0208868	-0.0166374	-0.0126688	-0.00899547	-0.0056296	-0.00258073	0.00014403	0.00254009	0.00460533	0.00634	0.00774671	0.00883021	0.00959734	0.0100568	0.0102192	0.0100965	0.00963718	0.00886643	0.00780935	0.00649112	0.00493671	0.00317085	0.00121782	-0.000898599	-0.00315523	-0.0055296	-0.00799997	-0.0105454	-0.0131458	-0.0157819	-0.0184353
		11	-0.0921563	-0.0870599	-0.0818637	-0.0765895	-0.0712606	-0.0659015	-0.0605373	-0.0551937	-0.0498967	-0.0446723	-0.0395461	-0.0345432	-0.0296877	-0.0250025	-0.0205094	-0.0162284	-0.0121775	-0.00837302	-0.00482904	-0.00155743	0.00143223	0.00413268	0.00653898	0.00864849	0.0104608	0.0119777	0.0132029	0.0141422	0.0148031	0.0151946	0.0153272	0.0152128	0.014801	0.0141159	0.0131814	0.0120209	0.0106579	0.00911483	0.00741392	0.00557641	0.00362277	0.00157255	-0.000555677	-0.0027443	-0.00497672	-0.00723737	-0.00951165
		12	-0.0784648	-0.073336	-0.068127	-0.0628613	-0.0575635	-0.052259	-0.0469737	-0.0417342	-0.0365667	-0.0314972	-0.0265513	-0.0217533	-0.0171267	-0.0126934	-0.00847342	-0.00448516	-0.000744795	0.00273371	0.00593874	0.00886106	0.0114939	0.0138329	0.0158761	0.017624	0.0190792	0.0202463	0.021132	0.0217449	0.0220949	0.0221934	0.0220532	0.0216878	0.0210409	0.0201393	0.0190093	0.0176767	0.0161663	0.014502	0.0127067	0.0108017	0.00880737	0.00674247	0.00462443	0.00246928	0.000291644	-0.00189521	-0.00407931
		13	-0.0682838	-0.0626828	-0.057026	-0.0513412	-0.0456568	-0.0400024	-0.0344074	-0.0289015	-0.0235139	-0.0182731	-0.0132064	-0.00833981	-0.00369738	0.000698688	0.00482856	0.00867488	0.012223	0.0154609	0.0183797	0.0209732	0.0232381	0.025174	0.0267832	0.0280707	0.0290436	0.0297115	0.0300859	0.0301801	0.0300087	0.0295878	0.0289342	0.0280657	0.0269108	0.0255037	0.0238773	0.0220633	0.0200919	0.0179913	0.0157881	0.0135064	0.0111686	0.0087948	0.00640283	0.00400852	0.00162566	-0.000733914	-0.00306016
		14	-0.0640827	-0.0576535	-0.0511972	-0.044748	-0.0383407	-0.0320105	-0.0257928	-0.0197223	-0.0138329	-0.00815704	-0.0027255	0.00243318	0.00729301	0.0118308	0.0160266	0.0198636	0.0233286	0.0264121	0.0291081	0.0314142	0.0333315	0.0348647	0.0360214	0.0368125	0.0372515	0.0373541	0.0371383	0.0366239	0.035832	0.0347846	0.0335047	0.0320155	0.0302215	0.028168	0.0258979	0.0234523	0.0208693	0.0181841	0.0154291	0.0126333	0.0098222	0.00701839	0.00424106	0.00150632	-0.00117262	-0.00378528	-0.00632364
		15	-0.0702022	-0.0627228	-0.0552457	-0.0478125	-0.0404652	-0.033246	-0.0261965	-0.0193577	-0.0127686	-0.00646637	-0.000485555	0.00514235	0.0103893	0.015231	0.0196474	0.0236226	0.0271452	0.0302082	0.0328094	0.0349508	0.0366385	0.037883	0.0386982	0.0391015	0.0391135	0.038757	0.0380574	0.0370414	0.0357372	0.0341737	0.0323801	0.0303859	0.0280638	0.0254724	0.0226668	0.0196989	0.0166166	0.0134633	0.0102779	0.00709477	0.00394328	0.000848229	-0.00217012	-0.00509581	-0.00791685	-0.0106249	-0.0132148
		16	-0.0872301	-0.0786465	-0.0700916	-0.0616138	-0.0532622	-0.0450856	-0.0371319	-0.0294474	-0.0220762	-0.0150596	-0.00843553	-0.00223789	0.00350368	0.00876435	0.0135243	0.0177691	0.0214895	0.0246818	0.0273475	0.0294935	0.0311312	0.0322769	0.032951	0.0331775	0.0329838	0.0323998	0.0314576	0.0301909	0.0286343	0.0268229	0.0247918	0.0225756	0.0200109	0.0171697	0.01412	0.0109247	0.00764124	0.00432126	0.00101008	-0.00225335	-0.00543652	-0.00851317	-0.011463	-0.0142715	-0.0169289	-0.0194302	-0.0217745
		17	-0.109987	-0.100396	-0.0908532	-0.0814141	-0.0721333	-0.0630651	-0.0542623	-0.0457756	-0.0376532	-0.0299393	-0.0226743	-0.0158937	-0.00962787	-0.00390155	0.00126639	0.00586317	0.00988218	0.0133229	0.0161909	0.0184973	0.0202587	0.0214967	0.0222374	0.0225105	0.0223494	0.0217897	0.0208692	0.019627	0.0181029	0.0163367	0.0143677	0.0122343	0.00973588	0.00695695	0.00397677	0.000868443	-0.0023019	-0.00547567	-0.00860223	-0.0116391	-0.0145518	-0.0173139	-0.0199062	-0.0223166	-0.024539	-0.0265727	-0.0284218
		18	-0.132129	-0.121718	-0.111368	-0.101138	-0.0910877	-0.0812748	-0.0717557	-0.0625842	-0.0538105	-0.0454812	-0.0376377	-0.0303162	-0.0235471	-0.0173544	-0.0117558	-0.00676199	-0.00237728	0.00140084	0.00458123	0.00717884	0.00921427	0.0107133	0.0117061	0.0122269	0.0123129	0.012004	0.0113416	0.0103681	0.0091265	0.00765918	0.00600777	0.0042124	0.00203769	-0.000421826	-0.00307769	-0.00584872	-0.008662	-0.0114536	-0.0141692	-0.016764	-0.019203	-0.0214605	-0.0235197	-0.0253713	-0.0270137	-0.0284509	-0.0296921
		19	-0.15074	-0.139695	-0.128715	-0.11786	-0.107194	-0.0967765	-0.0866657	-0.0769172	-0.0675828	-0.0587097	-0.0503398	-0.0425092	-0.0352478	-0.0285787	-0.0225183	-0.0170756	-0.0122528	-0.00804526	-0.00444162	-0.00142437	0.0010297	0.00294892	0.00436605	0.00531756	0.00584289	0.00598365	0.00578287	0.00528427	0.00453153	0.0035677	0.00243452	0.00117201	-0.000485229	-0.00243576	-0.00458476	-0.00684545	-0.0091403	-0.011402	-0.0135739	-0.0156106	-0.0174774	-0.0191502	-0.0206148	-0.0218654	-0.0229045	-0.0237406	-0.0243878
		20	-0.168103	-0.156533	-0.145021	-0.13363	-0.122423	-0.111463	-0.100808	-0.0905146	-0.0806352	-0.0712173	-0.0623026	-0.0539271	-0.04612	-0.0389036	-0.0322931	-0.0262967	-0.0209152	-0.0161427	-0.0119665	-0.0083679	-0.00532257	-0.00280126	-0.000770447	0.000806815	0.00197018	0.00276116	0.00322242	0.00339695	0.00332745	0.00305567	0.00262183	0.00206419	0.00109314	-0.000186233	-0.00167566	-0.00328532	-0.00493528	-0.0065566	-0.00809202	-0.00949626	-0.0107359	-0.0117888	-0.0126433	-0.0132971	-0.013756	-0.0140325	-0.0141443
		21	-0.189711	-0.177618	-0.165566	-0.153618	-0.141838	-0.130289	-0.119031	-0.108119	-0.0976077	-0.0875435	-0.0779684	-0.0689183	-0.060422	-0.0525017	-0.0451723	-0.0384415	-0.03231	-0.0267716	-0.0218136	-0.0174176	-0.0135595	-0.0102106	-0.00733826	-0.00490655	-0.0028772	-0.00121028	0.000134955	0.00119941	0.00202342	0.00264619	0.00310527	0.00343607	0.00333074	0.00289499	0.00222787	0.00141991	0.000551479	-0.000308455	-0.00110316	-0.00178841	-0.00233239	-0.00271501	-0.002927	-0.00296867	-0.00284847	-0.00258157	-0.00218828
		22	-0.220476	-0.207778	-0.195091	-0.18248	-0.17001	-0.157743	-0.14574	-0.134058	-0.12275	-0.111864	-0.101442	-0.0915197	-0.0821274	-0.0732874	-0.0650151	-0.0573189	-0.0502005	-0.0436546	-0.0376698	-0.032229	-0.0273099	-0.0228855	-0.0189251	-0.0153953	-0.0122601	-0.00948229	-0.00702387	-0.00484694	-0.00291423	-0.00118976	0.000360755	0.0017694	0.00271561	0.00330329	0.00363009	0.00378537	0.00384838	0.00388686	0.00395619	0.00409902	0.00434546	0.00471379	0.00521143	0.0058363	0.00657828	0.00742073	0.00834203
		23	-0.261749	-0.248341	-0.234906	-0.221509	-0.208216	-0.195089	-0.182189	-0.169575	-0.1573	-0.145413	-0.133958	-0.122971	-0.112483	-0.102518	-0.0930932	-0.0842186	-0.0758976	-0.0681273	-0.0608985	-0.0541965	-0.0480015	-0.0422896	-0.037033	-0.0322009	-0.0277609	-0.0236786	-0.0199195	-0.0164489	-0.0132329	-0.010239	-0.00743605	-0.00479548	-0.00264571	-0.000886366	0.000577317	0.00183221	0.00295538	0.00401257	0.00505732	0.00613054	0.0072608	0.00846498	0.00974935	0.0111109	0.0125389	0.0140163	0.0155213
		24	-0.310436	-0.29626	-0.282014	-0.267761	-0.253569	-0.239499	-0.225616	-0.211976	-0.198636	-0.185645	-0.173048	-0.160884	-0.149185	-0.137977	-0.12728	-0.117107	-0.107463	-0.0983477	-0.0897562	-0.0816765	-0.0740923	-0.0669827	-0.0603234	-0.0540873	-0.0482451	-0.042766	-0.0376187	-0.0327718	-0.0281948	-0.0238582	-0.0197341	-0.0157971	-0.0123795	-0.00938543	-0.00672381	-0.00431091	-0.00207235	5.53256e-05	0.0021237	0.00417211	0.00622789	0.00830709	0.0104155	0.0125501	0.0147004	0.0168496	0.0189769
		25	-0.360615	-0.345696	-0.330661	-0.315576	-0.300505	-0.285514	-0.270665	-0.256018	-0.24163	-0.227551	-0.213828	-0.200502	-0.187608	-0.175174	-0.163222	-0.151767	-0.14082	-0.130382	-0.120453	-0.111023	-0.10208	-0.0936062	-0.0855816	-0.0779821	-0.0707817	-0.063953	-0.0574679	-0.051298	-0.0454157	-0.0397943	-0.0344089	-0.0292364	-0.024611	-0.020441	-0.0166391	-0.0131249	-0.00982635	-0.00668224	-0.00364264	-0.000669398	0.00226407	0.00517354	0.00806505	0.0109361	0.013777	0.0165724	0.0193022
		26	-0.406091	-0.390533	-0.374819	-0.359014	-0.343184	-0.327394	-0.311707	-0.296184	-0.280882	-0.265854	-0.251148	-0.236807	-0.222867	-0.20936	-0.19631	-0.183735	-0.171648	-0.160056	-0.148958	-0.138351	-0.128225	-0.118566	-0.109357	-0.100577	-0.0922021	-0.0842092	-0.0765722	-0.0692655	-0.0622638	-0.055543	-0.0490802	-0.0428547	-0.0372012	-0.0320321	-0.027263	-0.0228156	-0.0186203	-0.014617	-0.010757	-0.00700292	-0.00332833	0.000282757	0.00383699	0.00733285	0.0107619	0.0141102	0.017359
		27	-0.442456	-0.426413	-0.410182	-0.39383	-0.377422	-0.361024	-0.344699	-0.328509	-0.312511	-0.29676	-0.281304	-0.266188	-0.25145	-0.237123	-0.223234	-0.209804	-0.196847	-0.184372	-0.172383	-0.160878	-0.14985	-0.139289	-0.129178	-0.1195	-0.110234	-0.101359	-0.0928491	-0.0846823	-0.0768349	-0.0692843	-0.0620097	-0.0549917	-0.0485676	-0.0426518	-0.0371617	-0.0320201	-0.0271583	-0.0225168	-0.0180474	-0.0137127	-0.00948631	-0.00535171	-0.00130154	0.00266371	0.00653679	0.0103049	0.0139507
		28	-0.467992	-0.451621	-0.435045	-0.41833	-0.401541	-0.384745	-0.368004	-0.35138	-0.334932	-0.318714	-0.302775	-0.287161	-0.27191	-0.257057	-0.24263	-0.228651	-0.215136	-0.202097	-0.189537	-0.177457	-0.165852	-0.154713	-0.144025	-0.133771	-0.123934	-0.11449	-0.10542	-0.0966989	-0.0883059	-0.0802194	-0.0724196	-0.0648883	-0.057969	-0.0515764	-0.0456275	-0.0400446	-0.0347585	-0.0297094	-0.0248486	-0.0201388	-0.0155531	-0.0110748	-0.006696	-0.00241671	0.00175653	0.00581161	0.00973192
		29	-0.4833	-0.466731	-0.449954	-0.433035	-0.416039	-0.399031	-0.382075	-0.365233	-0.348562	-0.332117	-0.315947	-0.300097	-0.284606	-0.269509	-0.254834	-0.240603	-0.226833	-0.213535	-0.200715	-0.188373	-0.176503	-0.165097	-0.154141	-0.143619	-0.133512	-0.123799	-0.114457	-0.105466	-0.0968031	-0.0884477	-0.0803809	-0.0725851	-0.0654161	-0.0587862	-0.0526096	-0.0468066	-0.0413054	-0.0360451	-0.0309762	-0.0260607	-0.021272	-0.0165936	-0.0120178	-0.0075448	-0.00318141	0.0010601	0.00516293
		30	-0.490108	-0.473438	-0.456571	-0.439572	-0.422507	-0.405442	-0.388438	-0.371558	-0.354858	-0.338392	-0.322208	-0.30635	-0.290858	-0.275763	-0.261094	-0.246872	-0.233113	-0.219828	-0.20702	-0.194688	-0.182828	-0.171428	-0.160474	-0.149949	-0.139832	-0.130101	-0.120735	-0.11171	-0.103005	-0.0945994	-0.0864736	-0.0786111	-0.0713872	-0.064709	-0.0584857	-0.0526326	-0.0470744	-0.0417476	-0.0366014	-0.0315979	-0.0267111	-0.0219255	-0.0172347	-0.0126405	-0.00815077	-0.00377912	0.000456502
		31	-0.48999	-0.473304	-0.456443	-0.439475	-0.422465	-0.405479	-0.388578	-0.371822	-0.355267	-0.338964	-0.322961	-0.3073	-0.292018	-0.277146	-0.262709	-0.248728	-0.235216	-0.222181	-0.209624	-0.197544	-0.185931	-0.174773	-0.164053	-0.153751	-0.143845	-0.134311	-0.125124	-0.116262	-0.107701	-0.0994199	-0.0914003	-0.0836255	-0.0764987	-0.0699187	-0.0637864	-0.0580102	-0.0525092	-0.0472168	-0.0420809	-0.0370638	-0.0321412	-0.0273	-0.0225365	-0.0178549	-0.0132659	-0.00878504	-0.00443245
		32	-0.483561	-0.466966	-0.450232	-0.433426	-0.416614	-0.399861	-0.383227	-0.36677	-0.350543	-0.334597	-0.318976	-0.303719	-0.288861	-0.27443	-0.260449	-0.246934	-0.233895	-0.221338	-0.209261	-0.197657	-0.186515	-0.175818	-0.165546	-0.155676	-0.146182	-0.137037	-0.128215	-0.119691	-0.11144	-0.10344	-0.0956728	-0.088121	-0.0812242	-0.0748693	-0.0689462	-0.0633534	-0.0580035	-0.0528257	-0.0477669	-0.0427907	-0.0378757	-0.0330126	-0.0282018	-0.0234515	-0.0187757	-0.0141931	-0.0097263
		33	-0.470381	-0.454038	-0.437602	-0.421139	-0.404716	-0.388395	-0.372235	-0.356291	-0.340615	-0.325251	-0.310242	-0.295624	-0.281427	-0.267676	-0.25439	-0.241581	-0.229255	-0.217413	-0.20605	-0.195153	-0.184709	-0.174694	-0.165086	-0.155856	-0.146975	-0.138414	-0.130143	-0.122134	-0.114361	-0.106801	-0.0994353	-0.0922471	-0.0857176	-0.0797187	-0.074126	-0.0688264	-0.0637242	-0.0587443	-0.0538331	-0.0489569	-0.0440986	-0.0392543	-0.0344298	-0.0296383	-0.0248979	-0.0202309	-0.0156623
		34	-0.449452	-0.433585	-0.417678	-0.401797	-0.386007	-0.370369	-0.354939	-0.339768	-0.324904	-0.310387	-0.296256	-0.282541	-0.26927	-0.256462	-0.244132	-0.232286	-0.220927	-0.21005	-0.199645	-0.189696	-0.180181	-0.171077	-0.162354	-0.153979	-0.14592	-0.138143	-0.130616	-0.123308	-0.116191	-0.109243	-0.102443	-0.0957755	-0.0897662	-0.0842692	-0.0791433	-0.0742615	-0.0695192	-0.0648372	-0.0601622	-0.0554646	-0.0507332	-0.045971	-0.0411905	-0.0364104	-0.0316533	-0.0269446	-0.0223121
		35	-0.419958	-0.404835	-0.38973	-0.374708	-0.359833	-0.345162	-0.330746	-0.316632	-0.302862	-0.289474	-0.2765	-0.263965	-0.251893	-0.240296	-0.229185	-0.218561	-0.20842	-0.198754	-0.189547	-0.180778	-0.172422	-0.164448	-0.156824	-0.149512	-0.142478	-0.135682	-0.12909	-0.12267	-0.116392	-0.110232	-0.10417	-0.0981908	-0.0928649	-0.0880261	-0.0835139	-0.0791866	-0.0749299	-0.0706613	-0.0663294	-0.0619096	-0.0573986	-0.0528071	-0.0481551	-0.0434671	-0.0387701	-0.0340922	-0.0294629
		36	-0.381828	-0.367727	-0.353703	-0.33982	-0.326139	-0.312712	-0.299586	-0.286802	-0.274396	-0.262401	-0.250843	-0.239743	-0.229116	-0.218973	-0.209317	-0.200143	-0.191444	-0.183204	-0.175403	-0.168016	-0.161013	-0.15436	-0.14802	-0.141953	-0.136119	-0.130477	-0.124992	-0.119627	-0.114353	-0.109146	-0.103985	-0.0988543	-0.0943684	-0.0903377	-0.0865814	-0.0829424	-0.0792973	-0.0755614	-0.0716862	-0.0676542	-0.0634706	-0.0591547	-0.0547341	-0.0502388	-0.0456997	-0.041147	-0.036611
		37	-0.335885	-0.323051	-0.310353	-0.297853	-0.285605	-0.273658	-0.262053	-0.250824	-0.240002	-0.229613	-0.219677	-0.210211	-0.201224	-0.192721	-0.184699	-0.177149	-0.170057	-0.163403	-0.157162	-0.151306	-0.1458	-0.140607	-0.135687	-0.130998	-0.126496	-0.12214	-0.11789	-0.113711	-0.109573	-0.10545	-0.101323	-0.097176	-0.0936605	-0.0905632	-0.0876821	-0.084845	-0.0819208	-0.0788239	-0.0755107	-0.0719717	-0.0682213	-0.0642876	-0.060205	-0.0560089	-0.0517328	-0.0474083	-0.043066
		38	-0.283571	-0.272192	-0.261005	-0.250067	-0.239429	-0.229131	-0.219209	-0.209692	-0.200603	-0.191962	-0.183785	-0.176081	-0.168858	-0.162112	-0.155835	-0.150015	-0.144631	-0.139658	-0.135069	-0.13083	-0.126904	-0.123252	-0.119832	-0.116599	-0.113508	-0.110516	-0.107584	-0.104674	-0.101757	-0.0988079	-0.0958068	-0.092739	-0.0902861	-0.08821	-0.086288	-0.0843338	-0.0822104	-0.0798335	-0.0771662	-0.0742079	-0.0709822	-0.0675254	-0.063878	-0.0600791	-0.0561646	-0.0521666	-0.0481151
		39	-0.226443	-0.216643	-0.207085	-0.197823	-0.188901	-0.180355	-0.172211	-0.164493	-0.157218	-0.150401	-0.144051	-0.138175	-0.132773	-0.127837	-0.123357	-0.119311	-0.115677	-0.112425	-0.109523	-0.106934	-0.104621	-0.102541	-0.100651	-0.098904	-0.0972562	-0.0956631	-0.0940842	-0.0924838	-0.0908317	-0.0891036	-0.0872803	-0.0853472	-0.0840095	-0.0830037	-0.082087	-0.0810608	-0.0797852	-0.0781796	-0.0762153	-0.0739017	-0.0712711	-0.0683668	-0.0652337	-0.0619139	-0.0584442	-0.0548569	-0.0511816
		40	-0.165719	-0.157568	-0.149707	-0.142182	-0.135032	-0.128286	-0.121965	-0.116084	-0.110657	-0.105691	-0.101192	-0.0971619	-0.093596	-0.0904839	-0.0878082	-0.0855452	-0.083666	-0.0821378	-0.0809245	-0.0799876	-0.0792862	-0.0787772	-0.0784159	-0.0781566	-0.0779536	-0.0777632	-0.0775452	-0.0772643	-0.0768911	-0.0764017	-0.0757776	-0.0750043	-0.0748035	-0.0748862	-0.0749904	-0.0749082	-0.0744992	-0.0736899	-0.072462	-0.0708348	-0.068849	-0.0665532	-0.0639952	-0.0612182	-0.0582594	-0.0551509	-0.0519218
		41	-0.10206	-0.0956023	-0.0894747	-0.0837204	-0.0783715	-0.0734505	-0.0689723	-0.064946	-0.0613778	-0.0582714	-0.0556281	-0.0534453	-0.0517151	-0.0504228	-0.049547	-0.0490599	-0.0489285	-0.049116	-0.0495829	-0.050288	-0.0511884	-0.05224	-0.0533975	-0.0546154	-0.0558485	-0.0570538	-0.0581918	-0.0592281	-0.0601339	-0.0608862	-0.061467	-0.0618618	-0.0628021	-0.0639733	-0.0650956	-0.0659544	-0.0664129	-0.066408	-0.0659332	-0.0650188	-0.0637124	-0.0620662	-0.0601294	-0.0579446	-0.0555486	-0.052973	-0.0502471
		42	-0.0356776	-0.0309482	-0.0265877	-0.0226333	-0.0191113	-0.0160379	-0.0134214	-0.0112651	-0.0095694	-0.0083332	-0.00755339	-0.0072236	-0.00733232	-0.0078615	-0.00878599	-0.0100741	-0.011689	-0.0135899	-0.0157342	-0.0180777	-0.0205756	-0.0231825	-0.0258533	-0.0285425	-0.0312061	-0.0338023	-0.0362926	-0.0386439	-0.040828	-0.0428228	-0.0446104	-0.0461766	-0.0482562	-0.0505087	-0.0526385	-0.0544275	-0.0557465	-0.0565457	-0.0568328	-0.056649	-0.056048	-0.055084	-0.0538051	-0.0522527	-0.050462	-0.0484643	-0.0462891
		43	0.0333588	0.0363175	0.0388713	0.0409888	0.0426497	0.0438438	0.0445691	0.0448283	0.0446263	0.0439694	0.0428649	0.0413231	0.0393588	0.0369936	0.0342558	0.0311809	0.0278093	0.0241853	0.0203552	0.016366	0.0122646	0.00809745	0.00391001	-0.000253273	-0.0043496	-0.00833864	-0.0121836	-0.0158524	-0.019318	-0.0225586	-0.0255566	-0.0282979	-0.0315145	-0.0348402	-0.0379653	-0.040672	-0.0428422	-0.044443	-0.0454981	-0.0460592	-0.0461852	-0.0459304	-0.0453408	-0.0444547	-0.0433056	-0.0419243	-0.0403406
		44	0.104779	0.105919	0.106619	0.106855	0.106613	0.105888	0.104684	0.10301	0.100876	0.0982933	0.0952741	0.0918324	0.0879868	0.083762	0.0791898	0.0743088	0.069163	0.0638	0.0582696	0.0526216	0.0469053	0.0411681	0.0354558	0.0298117	0.024277	0.01889	0.0136856	0.00869485	0.0039437	-0.000546355	-0.00475799	-0.00867713	-0.0130273	-0.0174167	-0.0215238	-0.0251345	-0.0281461	-0.0305449	-0.0323718	-0.0336891	-0.0345595	-0.0350359	-0.0351607	-0.0349688	-0.0344913	-0.0337583	-0.0328002
		45	0.177925	0.177198	0.176001	0.174314	0.172128	0.169445	0.166275	0.162631	0.158532	0.153992	0.149028	0.143659	0.137908	0.131802	0.125376	0.118673	0.111738	0.104624	0.0973833	0.0900679	0.0827295	0.075417	0.0681761	0.0610489	0.0540747	0.0472896	0.0407265	0.0344148	0.0283797	0.0226424	0.0172202	0.012127	0.00665285	0.00121442	-0.00385711	-0.00835467	-0.0121942	-0.015384	-0.0179823	-0.0200614	-0.0216863	-0.0229076	-0.0237631	-0.0242839	-0.0244985	-0.0244363	-0.0241281
		46	0.251803	0.249177	0.246048	0.242406	0.238246	0.233578	0.228415	0.222779	0.21669	0.210172	0.203244	0.195932	0.18826	0.180262	0.171975	0.163444	0.15472	0.145855	0.136905	0.127925	0.11897	0.110088	0.101326	0.0927253	0.0843219	0.0761499	0.06824	0.0606198	0.0533138	0.0463432	0.0397251	0.0334734	0.026895	0.0204314	0.0144211	0.00906085	0.00441313	0.000446537	-0.00291471	-0.00575169	-0.00813039	-0.0100978	-0.0116873	-0.0129257	-0.0138394	-0.0144569	-0.0148095
		47	0.325359	0.320812	0.315735	0.310121	0.303973	0.297305	0.290138	0.282497	0.27441	0.265904	0.257007	0.247746	0.238153	0.228264	0.21812	0.207769	0.197264	0.186661	0.176016	0.165388	0.154832	0.1444	0.134137	0.124082	0.114272	0.104736	0.095503	0.086599	0.0780477	0.0698701	0.0620834	0.054701	0.0470495	0.0395944	0.0326798	0.0264892	0.0210614	0.0163409	0.0122352	0.00865613	0.00553798	0.00283787	0.000527197	-0.00141747	-0.00302056	-0.00431004	-0.00531751
		48	0.402012	0.395407	0.38824	0.380511	0.37223	0.363417	0.354099	0.344308	0.334078	0.323442	0.312434	0.301087	0.289439	0.277531	0.265408	0.253122	0.240728	0.228283	0.215847	0.20348	0.191238	0.179174	0.167335	0.155759	0.14448	0.133524	0.122917	0.112684	0.102848	0.0934292	0.0844453	0.0759088	0.0671657	0.0587088	0.0508867	0.0438662	0.037659	0.0321837	0.0273317	0.0230092	0.0191524	0.015723	0.0126963	0.0100515	0.00776497	0.00580874	0.00415064
		49	0.487752	0.478737	0.469119	0.458907	0.448119	0.436782	0.424931	0.412605	0.399848	0.3867	0.373203	0.359399	0.345331	0.331049	0.316604	0.302052	0.287451	0.272861	0.258343	0.243957	0.229764	0.215819	0.202167	0.188849	0.175893	0.163324	0.151166	0.13944	0.128168	0.117371	0.107066	0.0972648	0.0873294	0.0777881	0.0689951	0.0610963	0.0540695	0.0478045	0.0421759	0.0370859	0.0324735	0.0283048	0.0245579	0.0212125	0.0182445	0.0156245	0.0133194
		50	0.589257	0.577223	0.56453	0.551197	0.537252	0.522735	0.50769	0.492168	0.476221	0.459903	0.443266	0.426362	0.409247	0.391979	0.374618	0.357227	0.339868	0.322602	0.305494	0.288606	0.272001	0.255736	0.23986	0.224411	0.209415	0.194895	0.180869	0.167356	0.154379	0.141957	0.130106	0.118837	0.107521	0.096737	0.0868489	0.0779742	0.0700487	0.0629266	0.0564644	0.0505608	0.0451583	0.0402261	0.0357431	0.0316873	0.0280318	0.024745	0.0217914
		51	0.706964	0.691213	0.674731	0.65755	0.639712	0.621272	0.602287	0.582824	0.562948	0.542726	0.522225	0.501514	0.480661	0.459737	0.438813	0.41796	0.397246	0.376736	0.356494	0.336589	0.317084	0.298042	0.279511	0.261528	0.244118	0.227297	0.21108	0.195483	0.180528	0.166232	0.152612	0.139673	0.12679	0.114612	0.103515	0.0935812	0.0846936	0.0766642	0.0693293	0.0625843	0.0563743	0.0506704	0.0454494	0.0406853	0.0363473	0.0324003	0.0288054
		54	0.82932	0.809434	0.788738	0.767282	0.745124	0.722336	0.698993	0.675176	0.650968	0.62645	0.601708	0.576827	0.55189	0.526983	0.502188	0.477586	0.453249	0.429247	0.405647	0.382518	0.359928	0.337942	0.316608	0.295963	0.276023	0.256801	0.238307	0.220554	0.203562	0.187348	0.171924	0.157292	0.142824	0.129255	0.116975	0.106023	0.0962209	0.0873362	0.0791841	0.0716565	0.0647003	0.0582857	0.0523858	0.0469692	0.0420008	0.0374424	0.0332519
		57	0.932889	0.909133	0.884508	0.859076	0.832915	0.806115	0.778767	0.750967	0.72281	0.694395	0.665823	0.637195	0.608608	0.580158	0.551939	0.524038	0.496531	0.469492	0.442988	0.41709	0.391868	0.367386	0.343691	0.320813	0.298764	0.277549	0.257172	0.237645	0.218985	0.201208	0.18432	0.168319	0.152579	0.137918	0.124736	0.113026	0.102551	0.0930361	0.0842788	0.0761685	0.0686522	0.0616977	0.0552731	0.0493428	0.0438694	0.0388133	0.0341311
		60	0.992151	0.965622	0.938203	0.909972	0.881022	0.851457	0.821381	0.790898	0.760113	0.729133	0.698073	0.667042	0.636147	0.605491	0.575168	0.54527	0.515876	0.487057	0.458881	0.431417	0.404733	0.37889	0.35393	0.329875	0.306728	0.284485	0.263147	0.242724	0.22323	0.204677	0.187068	0.170391	0.154041	0.138896	0.125356	0.11337	0.102651	0.0928933	0.0838867	0.0755195	0.0677383	0.0605078	0.0537925	0.0475557	0.041761	0.0363719	0.031347
		63	0.994996	0.96729	0.938728	0.909401	0.879411	0.84887	0.817887	0.786568	0.755018	0.723348	0.691675	0.660112	0.628766	0.597736	0.567116	0.536995	0.507447	0.47854	0.450337	0.422904	0.396303	0.370589	0.345795	0.321931	0.298992	0.276965	0.255846	0.235642	0.216366	0.198026	0.18062	0.16413	0.147989	0.133104	0.119856	0.108154	0.0976792	0.0881141	0.0792494	0.0709775	0.0632453	0.0560157	0.0492522	0.0429206	0.0369908	0.0314333	0.0262129
		66	0.950855	0.923446	0.895263	0.866405	0.83698	0.8071	0.776871	0.746395	0.71577	0.685104	0.654508	0.624091	0.593952	0.564182	0.534869	0.50609	0.477915	0.450403	0.423611	0.397597	0.372417	0.348115	0.324713	0.302211	0.28059	0.259833	0.23993	0.220884	0.202707	0.185404	0.168966	0.153374	0.138119	0.124101	0.111665	0.100686	0.0908281	0.0817797	0.0733426	0.065418	0.0579557	0.0509187	0.0442726	0.0379891	0.0320474	0.0264287	0.0211078
		69	0.882839	0.856633	0.829764	0.802335	0.774456	0.746232	0.717763	0.68914	0.660453	0.631799	0.603281	0.574997	0.547036	0.519476	0.492392	0.465855	0.439924	0.414647	0.390072	0.366251	0.343231	0.321045	0.299703	0.279192	0.259487	0.240562	0.222403	0.20501	0.188391	0.172547	0.157467	0.14313	0.129109	0.116262	0.104887	0.0948263	0.0857436	0.0773406	0.0694378	0.0619495	0.0548316	0.0480493	0.0415718	0.0353784	0.0294595	0.0238079	0.0184107
		72	0.816278	0.791502	0.766177	0.740411	0.714309	0.68797	0.661483	0.63493	0.608391	0.581953	0.555706	0.529736	0.50412	0.478925	0.454214	0.430049	0.406478	0.383541	0.361276	0.339725	0.31893	0.298913	0.279672	0.261185	0.243418	0.226341	0.209934	0.194196	0.179128	0.164729	0.150987	0.137881	0.12508	0.11338	0.103021	0.0938203	0.0854445	0.0776135	0.0701688	0.063041	0.0561943	0.0495976	0.0432244	0.0370615	0.0311094	0.0253725	0.0198497
		75	0.765086	0.741592	0.717651	0.693372	0.668857	0.644197	0.619469	0.594749	0.570109	0.545625	0.521375	0.497435	0.473869	0.450732	0.428082	0.40597	0.384439	0.363517	0.343234	0.323627	0.304729	0.286554	0.269092	0.25231	0.236169	0.220634	0.205686	0.191315	0.177522	0.1643	0.151639	0.139518	0.127719	0.116951	0.10739	0.0988386	0.0909719	0.0835273	0.0763663	0.0694367	0.062713	0.0561681	0.0497792	0.0435396	0.037458	0.0315478	0.0258186
		78	0.72907	0.70675	0.684064	0.661124	0.638027	0.614851	0.591669	0.568548	0.545556	0.52276	0.500227	0.47802	0.456192	0.434791	0.413866	0.393465	0.373624	0.354363	0.335706	0.317684	0.300323	0.283632	0.267591	0.252163	0.237302	0.222972	0.209152	0.195832	0.183007	0.170668	0.158804	0.147401	0.136366	0.126286	0.11727	0.109127	0.101551	0.0942935	0.087234	0.0803375	0.0735887	0.0669644	0.0604449	0.0540281	0.0477285	0.0415661	0.0355587
		81	0.697713	0.676807	0.655601	0.634205	0.612708	0.591177	0.569677	0.548272	0.527025	0.505994	0.485232	0.464791	0.444712	0.425035	0.405802	0.38706	0.368838	0.351154	0.334023	0.317472	0.301523	0.286179	0.271415	0.257188	0.24345	0.230161	0.217305	0.204872	0.192854	0.181242	0.170023	0.159187	0.148792	0.139241	0.130584	0.122667	0.115219	0.108006	0.100921	0.0939468	0.0870765	0.0802903	0.0735707	0.0669192	0.0603541	0.0538993	0.0475782
		84	0.658721	0.639855	0.620745	0.601491	0.582172	0.562843	0.54356	0.524387	0.505379	0.48658	0.468031	0.449768	0.431819	0.414214	0.396993	0.380199	0.363857	0.347979	0.332579	0.317678	0.303294	0.289424	0.276045	0.263108	0.250561	0.238366	0.226509	0.214988	0.203798	0.192924	0.182356	0.172087	0.162345	0.153274	0.144876	0.137084	0.129683	0.122447	0.115281	0.108186	0.101164	0.0941944	0.0872627	0.0803726	0.0735448	0.0668054	0.0601811
		87	0.60571	0.589656	0.573405	0.557043	0.540635	0.524222	0.507853	0.491588	0.475473	0.459535	0.443798	0.428281	0.412999	0.397968	0.383229	0.368822	0.354765	0.341064	0.327736	0.314795	0.302255	0.290113	0.278345	0.266901	0.255727	0.244784	0.234065	0.223578	0.213326	0.203294	0.193466	0.183844	0.174837	0.166255	0.158075	0.150368	0.142988	0.135716	0.128469	0.121263	0.114107	0.10698	0.0998677	0.0927763	0.0857278	0.0787494	0.0718699
		90	0.541232	0.528542	0.515692	0.502754	0.489776	0.476783	0.463817	0.450934	0.438168	0.425528	0.413017	0.400641	0.388393	0.376281	0.364346	0.352626	0.34113	0.329859	0.318832	0.308061	0.297553	0.287306	0.277302	0.26749	0.257812	0.248231	0.238746	0.229379	0.220146	0.211033	0.202016	0.193105	0.184895	0.176802	0.16881	0.161173	0.15382	0.146528	0.139224	0.131941	0.124692	0.117456	0.110216	0.10298	0.0957714	0.0886185	0.0815506
		93	0.476088	0.466743	0.457266	0.447713	0.438118	0.428491	0.418866	0.409297	0.399806	0.39038	0.381007	0.371677	0.362366	0.353074	0.343842	0.334708	0.32567	0.316725	0.307895	0.299192	0.290614	0.282165	0.273832	0.265565	0.257302	0.249006	0.240684	0.232372	0.224101	0.215858	0.207613	0.199378	0.191926	0.184261	0.176415	0.168839	0.161521	0.154228	0.146893	0.139569	0.132272	0.124974	0.11766	0.110336	0.103027	0.0957646	0.0885764
		96	0.425837	0.419042	0.412133	0.405155	0.398129	0.391055	0.38396	0.376898	0.369881	0.362879	0.355869	0.34883	0.341725	0.334546	0.327338	0.320139	0.312936	0.305724	0.298529	0.291362	0.284215	0.277098	0.270003	0.262879	0.255662	0.248314	0.240847	0.233311	0.22575	0.218151	0.210476	0.202739	0.195866	0.18849	0.180721	0.173188	0.165907	0.158619	0.151269	0.14393	0.136614	0.129291	0.121943	0.114576	0.107217	0.0998987	0.0926483
		99	0.405592	0.399812	0.393921	0.387963	0.381958	0.375894	0.369798	0.363727	0.357689	0.351643	0.345563	0.339426	0.333188	0.326833	0.320415	0.313973	0.307486	0.300947	0.294385	0.28781	0.281215	0.27461	0.267993	0.261309	0.254493	0.247506	0.240361	0.233117	0.225823	0.21847	0.211009	0.203459	0.196852	0.189559	0.181782	0.174263	0.167004	0.159716	0.152354	0.145009	0.137691	0.130365	0.123009	0.115631	0.10826	0.100928	0.0936623
		102	0.425095	0.418312	0.41141	0.40444	0.397427	0.390361	0.383268	0.376216	0.369212	0.362219	0.355214	0.348182	0.34108	0.333891	0.326671	0.319468	0.312259	0.305032	0.297818	0.290631	0.283462	0.276325	0.269216	0.262079	0.254844	0.24747	0.239969	0.2324	0.224814	0.217199	0.209501	0.201737	0.195005	0.187563	0.17969	0.172153	0.164891	0.157586	0.150206	0.142857	0.135544	0.128228	0.120884	0.11352	0.106168	0.0988609	0.0916232
		105	0.486141	0.476249	0.466218	0.456115	0.445979	0.43581	0.425641	0.415551	0.405558	0.395635	0.385776	0.375981	0.366216	0.356466	0.346793	0.337252	0.327828	0.318502	0.309304	0.300252	0.291344	0.282592	0.273987	0.265471	0.256969	0.248434	0.239875	0.231345	0.222888	0.214486	0.206088	0.197702	0.190449	0.182641	0.174605	0.167016	0.15972	0.152377	0.144971	0.137617	0.130318	0.123026	0.115715	0.108394	0.101095	0.0938524	0.0866886
		108	0.583323	0.568496	0.553496	0.538416	0.523315	0.508212	0.493156	0.478239	0.463495	0.448916	0.434522	0.420336	0.406341	0.392528	0.378959	0.365706	0.352763	0.340106	0.32776	0.315751	0.304085	0.292771	0.281792	0.271087	0.260577	0.250205	0.239974	0.229927	0.220092	0.21045	0.200949	0.191589	0.183481	0.175148	0.166903	0.159234	0.151873	0.144473	0.137036	0.12968	0.122405	0.115158	0.107907	0.100661	0.093456	0.0863256	0.0792886
		111	0.707288	0.686185	0.664867	0.643451	0.622025	0.600638	0.579359	0.558294	0.537497	0.516986	0.496816	0.477035	0.457647	0.438653	0.420118	0.402131	0.384699	0.367794	0.351431	0.335647	0.32046	0.305874	0.291864	0.278364	0.265291	0.252576	0.240212	0.228228	0.216638	0.205419	0.194519	0.183924	0.174726	0.165779	0.157308	0.149532	0.142077	0.134605	0.127133	0.119781	0.112545	0.105366	0.0982078	0.0910754	0.0840081	0.0770404	0.070187
		114	0.848339	0.820135	0.791664	0.763069	0.734469	0.705952	0.677612	0.649575	0.621909	0.594666	0.567939	0.541806	0.516294	0.491412	0.467233	0.443864	0.421328	0.399591	0.378659	0.358577	0.33938	0.321067	0.303601	0.286918	0.270925	0.255542	0.240748	0.226558	0.21297	0.199961	0.187478	0.175488	0.165071	0.155485	0.146791	0.13889	0.131316	0.123761	0.116252	0.108909	0.101728	0.0946445	0.0876121	0.0806324	0.073747	0.0669923	0.0603783
		117	0.998315	0.962605	0.926572	0.89038	0.854182	0.818108	0.782289	0.746865	0.711922	0.677547	0.643873	0.61101	0.579003	0.547873	0.517705	0.488625	0.460672	0.433804	0.40802	0.383373	0.359914	0.337638	0.3165	0.296434	0.277343	0.259127	0.241751	0.225219	0.209517	0.19462	0.180469	0.167014	0.155343	0.145154	0.136263	0.12823	0.120527	0.112886	0.105348	0.0980264	0.090921	0.083962	0.0770927	0.0703077	0.0636496	0.0571583	0.0508384
		120	1.14996	1.10667	1.06301	1.01915	0.97527	0.931556	0.888175	0.845287	0.802992	0.761412	0.720723	0.681062	0.642491	0.605044	0.568823	0.533972	0.500544	0.468494	0.437808	0.408552	0.380788	0.354509	0.329664	0.30619	0.283979	0.262915	0.242946	0.224067	0.206255	0.189479	0.173676	0.158776	0.145906	0.135208	0.12618	0.118043	0.110232	0.102531	0.094995	0.0877276	0.0807364	0.0739484	0.0672943	0.0607591	0.0543858	0.0482177	0.0422535
		123	1.29477	1.24419	1.19318	1.14192	1.09064	1.03955	0.988879	0.938795	0.889418	0.840901	0.793463	0.747263	0.702374	0.658849	0.616806	0.576411	0.537725	0.500701	0.465319	0.43165	0.399768	0.369663	0.341283	0.314565	0.289394	0.265638	0.243225	0.222146	0.202372	0.183861	0.166542	0.150332	0.136415	0.125374	0.116325	0.108165	0.100325	0.0926434	0.0851861	0.0780498	0.0712506	0.064715	0.0583596	0.0521595	0.0461569	0.0403969	0.0348712
		126	1.42138	1.36423	1.30659	1.24867	1.19071	1.13298	1.07573	1.01916	0.963417	0.908669	0.855171	0.803104	0.752548	0.703573	0.656321	0.610972	0.567595	0.526142	0.48659	0.449011	0.41349	0.380013	0.348528	0.318977	0.291239	0.265163	0.240663	0.217727	0.196321	0.176386	0.157843	0.140605	0.125909	0.114779	0.105895	0.0978701	0.0901548	0.082639	0.0754044	0.0685381	0.0620652	0.0559139	0.0499863	0.0442492	0.0387442	0.0335136	0.0285409
		129	1.51604	1.4536	1.39062	1.32734	1.26401	1.20093	1.13838	1.0766	1.01574	0.955998	0.897657	0.840902	0.785823	0.732507	0.681119	0.631849	0.58477	0.539838	0.497026	0.456409	0.418072	0.382004	0.348154	0.316467	0.286822	0.25905	0.233054	0.208827	0.186325	0.165468	0.14617	0.128346	0.113256	0.102369	0.0939079	0.0862494	0.0788875	0.0717556	0.0649538	0.0585591	0.0526032	0.0470169	0.0416884	0.0365819	0.0317397	0.0271935	0.0229159
		132	1.56566	1.49978	1.43335	1.36659	1.29977	1.23321	1.16723	1.10207	1.03791	0.974967	0.913524	0.853774	0.795811	0.739743	0.685752	0.634032	0.584657	0.53759	0.492805	0.450373	0.41038	0.372812	0.337622	0.304767	0.274122	0.245508	0.218821	0.194064	0.171182	0.150066	0.130628	0.112793	0.097778	0.0875089	0.0797661	0.0727489	0.0660134	0.0595236	0.0534025	0.0477167	0.0424984	0.0376803	0.0331388	0.0288446	0.0248436	0.021146	0.01771
		135	1.56191	1.49491	1.42734	1.35943	1.29147	1.22376	1.15663	1.09035	1.02513	0.961168	0.898753	0.838071	0.779224	0.722337	0.667604	0.615212	0.565236	0.517649	0.47243	0.429642	0.389367	0.35159	0.31627	0.283375	0.252786	0.224315	0.197859	0.173434	0.150975	0.130341	0.111443	0.0942258	0.0797599	0.0704523	0.0637016	0.0575883	0.0517397	0.0461353	0.0409264	0.0361708	0.0318915	0.0280204	0.0244246	0.0210942	0.0180828	0.0153664	0.0128848
		138	1.50428	1.43865	1.37243	1.30589	1.23928	1.1729	1.10708	1.0421	0.978185	0.915529	0.854392	0.794956	0.73733	0.681656	0.628128	0.576921	0.528105	0.481668	0.437596	0.395947	0.35679	0.320108	0.285873	0.254068	0.224578	0.197216	0.171883	0.148618	0.127339	0.107877	0.0901466	0.0741151	0.0605839	0.0524671	0.0468911	0.0418654	0.0370847	0.0325291	0.0283847	0.0247036	0.0214892	0.018666	0.0160962	0.013803	0.011853	0.0101748	0.00868708
		141	1.39666	1.33496	1.27266	1.21005	1.14736	1.08485	1.02283	0.96161	0.901394	0.84237	0.784764	0.728744	0.674432	0.621981	0.571574	0.523364	0.477417	0.433736	0.392323	0.353224	0.316495	0.282118	0.250082	0.220387	0.192929	0.167521	0.144081	0.122668	0.103191	0.0854548	0.0693793	0.0549584	0.042577	0.035691	0.0313166	0.0274245	0.0237545	0.0202743	0.0172122	0.0146213	0.0124739	0.0106776	0.00909423	0.00779415	0.00686244	0.00617023	0.0056127
		144	1.24518	1.18997	1.13418	1.07806	1.02184	0.965734	0.910007	0.854958	0.800802	0.747689	0.695802	0.6453	0.596316	0.54901	0.503542	0.460033	0.418546	0.379103	0.341722	0.306441	0.273297	0.242277	0.213391	0.186663	0.161996	0.139213	0.118254	0.0992007	0.0819568	0.0663104	0.0521913	0.0396181	0.0283997	0.0225638	0.0192245	0.0163364	0.0136461	0.0110991	0.00897226	0.00732839	0.00609963	0.00516541	0.00439046	0.00390436	0.00381599	0.00393413	0.00413136
		147	1.05263	1.00663	0.960052	0.913141	0.86607	0.818998	0.772148	0.725796	0.68014	0.635283	0.591364	0.548526	0.506918	0.466698	0.427989	0.390879	0.355421	0.321658	0.28963	0.259367	0.230888	0.204187	0.179307	0.156296	0.135067	0.115458	0.0974376	0.0811115	0.0663858	0.0530456	0.0410343	0.0303938	0.0201978	0.0150491	0.0124011	0.0102207	0.00821631	0.00630559	0.00481587	0.00382966	0.00323407	0.00286916	0.0026047	0.00263629	0.00310104	0.00374881	0.00443413
		150	0.819066	0.785125	0.750614	0.715736	0.680617	0.645346	0.610082	0.575063	0.540453	0.506297	0.472683	0.439744	0.407634	0.376502	0.346427	0.317451	0.289622	0.263004	0.237658	0.213607	0.190858	0.169419	0.149372	0.130791	0.113602	0.097663	0.082977	0.0696749	0.0576771	0.0467817	0.0369494	0.0282435	0.018876	0.0139679	0.0115569	0.00967455	0.00795397	0.00628401	0.00503779	0.00432465	0.00398867	0.00382281	0.00370225	0.00388777	0.00454692	0.00538396	0.00624409
		155	0.547128	0.527889	0.508089	0.487875	0.467312	0.44641	0.425254	0.404026	0.382834	0.361661	0.340542	0.319593	0.298968	0.278795	0.259102	0.239886	0.221184	0.203079	0.185653	0.168924	0.152893	0.137593	0.123142	0.109645	0.0970443	0.0852246	0.0742243	0.0642004	0.0551016	0.0467553	0.0391432	0.0323477	0.023671	0.0186054	0.0159736	0.0139556	0.0120968	0.0102623	0.00885655	0.00801768	0.00755634	0.00721805	0.00688225	0.00686408	0.00736015	0.00805206	0.00878759
		160	0.248313	0.245548	0.242237	0.238459	0.234209	0.229416	0.224086	0.218328	0.212179	0.205557	0.198449	0.190944	0.183186	0.175273	0.167179	0.158859	0.150335	0.141706	0.13307	0.124443	0.115827	0.107288	0.0989774	0.0910262	0.0833983	0.0760116	0.0689391	0.0623617	0.0562689	0.050532	0.0451557	0.0402387	0.0322414	0.0267904	0.023596	0.0210913	0.018755	0.0164404	0.0145601	0.0132756	0.0123806	0.0115821	0.0107622	0.0102696	0.0103242	0.0106138	0.0110019
		165	-0.0553078	-0.0413493	-0.0279066	-0.0149772	-0.00264155	0.00895684	0.0197458	0.0297515	0.0389349	0.0471538	0.0543505	0.060585	0.0659741	0.0705799	0.074332	0.0771434	0.079024	0.0800806	0.0804171	0.0800528	0.0790019	0.0773584	0.0753033	0.0729875	0.0704008	0.0674959	0.0643758	0.0612418	0.0581317	0.0549699	0.0517832	0.0486835	0.0414738	0.0356326	0.0317328	0.0285569	0.0255666	0.0226193	0.0201089	0.0182096	0.016717	0.0153168	0.0138917	0.0127985	0.0122702	0.0120294	0.0119657
		170	-0.336626	-0.307406	-0.278658	-0.250454	-0.222945	-0.196337	-0.170769	-0.146295	-0.123028	-0.10116	-0.0807853	-0.061877	-0.0443536	-0.0281908	-0.0134951	-0.000384332	0.0111372	0.0211778	0.029841	0.0371487	0.0431332	0.0479158	0.0516939	0.054632	0.0567471	0.0580256	0.0585929	0.0586653	0.0583299	0.0575651	0.0564175	0.0550081	0.0487314	0.0426705	0.038124	0.0342785	0.0306372	0.0270773	0.0239518	0.0214348	0.0193403	0.0173517	0.0153518	0.013681	0.0125752	0.0118112	0.0113107
		175	-0.572928	-0.531204	-0.489901	-0.449155	-0.409175	-0.370215	-0.332467	-0.296053	-0.261152	-0.227989	-0.196685	-0.167249	-0.139636	-0.113857	-0.0900422	-0.0683316	-0.0487421	-0.0311688	-0.0155146	-0.00175482	0.0101632	0.0203818	0.0291042	0.036502	0.0426174	0.0474661	0.0511875	0.0540076	0.0560569	0.0573625	0.0579864	0.0580548	0.0527897	0.0467385	0.0417301	0.0373508	0.03319	0.0291558	0.0255481	0.0225309	0.0199465	0.0174912	0.0150472	0.0129238	0.0113506	0.0101657	0.00932291
		180	-0.751786	-0.700894	-0.650372	-0.600405	-0.551247	-0.503184	-0.456444	-0.411203	-0.367687	-0.326143	-0.286712	-0.249431	-0.21429	-0.181328	-0.150691	-0.122529	-0.0968711	-0.0736179	-0.0526815	-0.0340351	-0.0176076	-0.00324187	0.0092632	0.0200812	0.0292752	0.0368836	0.0430529	0.0480136	0.0519309	0.05487	0.0569037	0.0581601	0.0538582	0.0479959	0.0427371	0.0380097	0.0335089	0.0291769	0.0252601	0.0219076	0.0189921	0.0162306	0.0135049	0.0110876	0.00919803	0.00773069	0.00666657
		185	-0.874504	-0.81754	-0.760902	-0.704811	-0.64955	-0.595427	-0.542689	-0.491551	-0.44227	-0.395108	-0.350214	-0.307649	-0.26743	-0.229617	-0.194363	-0.161824	-0.132036	-0.104907	-0.0803573	-0.0583589	-0.0388262	-0.0215934	-0.00646456	0.00673313	0.0180784	0.0276246	0.0355214	0.0420009	0.0472524	0.0513682	0.0544271	0.0565578	0.0530499	0.0474494	0.0421045	0.0371959	0.0325159	0.0280373	0.0239626	0.0204258	0.0173261	0.014401	0.0115314	0.00895841	0.00689047	0.00526585	0.00408528
		190	-0.950052	-0.889465	-0.829175	-0.769422	-0.710511	-0.652757	-0.596422	-0.541742	-0.488995	-0.438448	-0.390258	-0.344498	-0.301206	-0.260453	-0.222395	-0.187193	-0.154887	-0.125387	-0.0986224	-0.0745642	-0.0531172	-0.0341105	-0.0173533	-0.00267401	0.010016	0.020779	0.0297653	0.0372078	0.0433112	0.048184	0.0519083	0.0546124	0.0516517	0.0462803	0.0409359	0.0359552	0.0312016	0.0266705	0.0225342	0.0189161	0.0157337	0.0127397	0.0098132	0.00717414	0.00502338	0.00332699	0.00209759
		195	-0.990193	-0.927707	-0.865502	-0.803832	-0.743006	-0.683351	-0.625133	-0.568596	-0.514033	-0.461712	-0.411793	-0.364358	-0.319453	-0.277157	-0.237627	-0.201024	-0.167393	-0.136646	-0.108713	-0.0835671	-0.061108	-0.0411618	-0.0235405	-0.00807301	0.00533448	0.016748	0.0263181	0.0342788	0.0408433	0.0461283	0.0502166	0.0532368	0.0505587	0.0453212	0.0399995	0.0350001	0.0302249	0.0256823	0.0215294	0.0178842	0.0146747	0.0116605	0.00871751	0.00605686	0.00387643	0.00215489	0.00090977
		200	-1.0049	-0.941685	-0.878748	-0.816346	-0.754794	-0.694421	-0.635495	-0.578264	-0.523023	-0.470045	-0.419488	-0.371439	-0.325945	-0.283086	-0.243019	-0.205911	-0.171804	-0.140609	-0.112258	-0.0867251	-0.0639077	-0.04363	-0.0257047	-0.00995923	0.00370122	0.0153427	0.025116	0.0332575	0.0399842	0.0454144	0.0496304	0.0527618	0.0501263	0.0449136	0.0396044	0.0346055	0.0298282	0.0252837	0.0211286	0.0174803	0.0142699	0.0112559	0.00830935	0.00564429	0.00346058	0.00173623	0.000487795
		205	-1.00045	-0.937361	-0.874559	-0.812296	-0.75089	-0.69067	-0.631904	-0.574835	-0.519759	-0.466949	-0.416566	-0.36869	-0.323368	-0.280676	-0.240773	-0.203826	-0.16988	-0.13884	-0.110636	-0.0852444	-0.0625634	-0.042416	-0.0246131	-0.00897904	0.00457882	0.0161233	0.0258059	0.0338671	0.0405234	0.0458898	0.0500473	0.0531275	0.0503332	0.0450521	0.0397392	0.0347476	0.0299748	0.025427	0.0212728	0.0176332	0.0144358	0.0114315	0.00848459	0.00582212	0.00365074	0.00193643	0.000689481
		210	-0.979925	-0.917688	-0.855758	-0.794377	-0.733858	-0.674531	-0.616661	-0.56048	-0.506281	-0.454339	-0.404812	-0.357776	-0.313268	-0.271358	-0.232208	-0.195986	-0.162736	-0.132357	-0.104774	-0.0799674	-0.0578378	-0.0382079	-0.0208846	-0.00568769	0.00747016	0.018646	0.027992	0.0357547	0.0421467	0.0472751	0.0512187	0.0541127	0.0509934	0.0455787	0.0402523	0.0352737	0.0305114	0.0259583	0.0218079	0.0181871	0.0150143	0.0120286	0.00908439	0.00643108	0.00428636	0.00259406	0.0013533
		215	-0.944284	-0.883618	-0.823283	-0.763507	-0.704598	-0.646882	-0.590622	-0.536033	-0.483398	-0.432998	-0.384984	-0.339424	-0.296344	-0.255804	-0.217967	-0.183004	-0.150956	-0.121714	-0.0951994	-0.0713941	-0.0502039	-0.0314519	-0.0149402	-0.000482348	0.0120007	0.022558	0.0313416	0.0386064	0.0445573	0.0492897	0.0528791	0.0554664	0.0518846	0.0462999	0.04096	0.0360038	0.0312612	0.0267047	0.022565	0.0189752	0.0158408	0.0128853	0.00995079	0.00731657	0.00521531	0.00355964	0.0023325
		220	-0.893229	-0.834898	-0.776927	-0.719526	-0.662994	-0.607652	-0.553754	-0.501498	-0.45115	-0.402996	-0.357179	-0.313757	-0.272741	-0.234178	-0.198233	-0.165079	-0.134751	-0.107135	-0.0821426	-0.0597613	-0.0399027	-0.0223917	-0.00702475	0.00639185	0.0179261	0.0276165	0.035614	0.0421844	0.0475206	0.0517028	0.054802	0.0569665	0.0528062	0.0470421	0.0416972	0.0367768	0.0320669	0.0275129	0.0233949	0.0198514	0.0167713	0.0138614	0.0109477	0.00834621	0.00630809	0.00470657	0.00350335
		225	-0.82582	-0.770665	-0.715904	-0.661722	-0.608404	-0.556267	-0.505552	-0.456431	-0.409154	-0.364007	-0.321125	-0.280553	-0.242284	-0.20635	-0.172917	-0.142156	-0.114099	-0.0886244	-0.065636	-0.0451251	-0.0270103	-0.0111203	0.00275399	0.0148143	0.0251146	0.0336812	0.0406612	0.0463345	0.0508773	0.0543513	0.0568209	0.0584451	0.0536069	0.0476772	0.0423406	0.0374713	0.0328097	0.0282665	0.0241843	0.0207037	0.0176946	0.0148478	0.0119686	0.00941586	0.00746187	0.00593348	0.00476605
		230	-0.741023	-0.689961	-0.639328	-0.589281	-0.540087	-0.492053	-0.445406	-0.400289	-0.356925	-0.315604	-0.276448	-0.239487	-0.204693	-0.172083	-0.141822	-0.114077	-0.088875	-0.0660894	-0.0456137	-0.0274443	-0.0115076	0.00236249	0.014379	0.024753	0.033521	0.0406954	0.046416	0.0509806	0.0545433	0.0571446	0.0588396	0.0598013	0.0541979	0.0481351	0.0428205	0.0380174	0.0334193	0.0288954	0.0248634	0.0214608	0.0185378	0.0157713	0.0129407	0.0104526	0.00860238	0.00716509	0.00604464
		235	-0.638282	-0.592269	-0.546724	-0.501766	-0.457644	-0.414648	-0.372991	-0.332776	-0.294201	-0.257554	-0.22294	-0.190375	-0.159811	-0.131242	-0.104832	-0.0807433	-0.0589972	-0.0394611	-0.0220198	-0.00667494	0.00663987	0.0180827	0.027869	0.0362197	0.0431509	0.0486595	0.0528736	0.0561132	0.0585041	0.0600638	0.060835	0.0610084	0.0545612	0.0484114	0.0431281	0.038403	0.0338802	0.029381	0.0254111	0.0220973	0.0192709	0.0165987	0.0138278	0.011417	0.00968577	0.00835351	0.00728786
		240	-0.518151	-0.47812	-0.438593	-0.399651	-0.361522	-0.324472	-0.288696	-0.254253	-0.221313	-0.190161	-0.160879	-0.133468	-0.107857	-0.0840214	-0.0621188	-0.0423024	-0.0245883	-0.00884081	0.00506489	0.0171209	0.0273875	0.0360128	0.0432114	0.0492154	0.0540168	0.0575966	0.0600654	0.0617705	0.0628025	0.0631565	0.0628572	0.0621185	0.0547534	0.0485706	0.0433192	0.0386775	0.0342354	0.0297602	0.0258581	0.0226363	0.0199094	0.0173389	0.014633	0.0123056	0.0107005	0.00947993	0.00847054
		245	-0.383006	-0.349756	-0.317048	-0.284917	-0.253568	-0.223241	-0.19411	-0.166185	-0.139603	-0.114646	-0.0913702	-0.0697584	-0.0497203	-0.0312077	-0.0143723	0.00064623	0.0138367	0.0253364	0.0352787	0.0436492	0.050504	0.0559789	0.0602843	0.0636647	0.0660847	0.0675095	0.0680255	0.0680137	0.0675224	0.0665257	0.065025	0.0632627	0.0549056	0.0487453	0.0435143	0.038952	0.0345866	0.0301257	0.026288	0.0231507	0.0205152	0.0180446	0.0153991	0.0131515	0.0116686	0.0105558	0.00959473
		250	-0.237768	-0.211821	-0.186452	-0.161652	-0.137598	-0.114501	-0.092514	-0.0715913	-0.0518389	-0.0335364	-0.0167042	-0.00131203	0.0127505	0.0255544	0.036956	0.0468331	0.0551792	0.0621305	0.0678291	0.0722528	0.0754563	0.0775622	0.0787719	0.0793449	0.0792147	0.078332	0.0767522	0.0748969	0.0727652	0.0703146	0.0675162	0.0646473	0.055218	0.0491305	0.0438938	0.0393953	0.0350904	0.0306221	0.026833	0.0237597	0.0211944	0.0188096	0.0162073	0.0140231	0.0126443	0.0116219	0.0106892
		255	-0.0904732	-0.0718988	-0.0539385	-0.0365365	-0.0198498	-0.00405007	0.0107237	0.0245803	0.0374385	0.0490227	0.0593526	0.0684693	0.0765009	0.0835402	0.0894527	0.0941385	0.0975931	0.0999508	0.101362	0.101795	0.101308	0.100009	0.0980864	0.0958178	0.0931025	0.0898788	0.0861653	0.0824316	0.0786213	0.074683	0.0705494	0.06654	0.0559457	0.049969	0.0446853	0.0402211	0.0359468	0.0314357	0.0276649	0.0246198	0.0220889	0.0197616	0.0171699	0.0150175	0.0137084	0.0127437	0.011805
		260	0.047592	0.0593581	0.0704727	0.0810362	0.0909075	0.0999543	0.108045	0.115358	0.121826	0.127176	0.131474	0.134765	0.137194	0.138871	0.139673	0.139525	0.138421	0.136495	0.133904	0.130606	0.126665	0.122181	0.117319	0.112383	0.107235	0.101804	0.0960658	0.090548	0.0851338	0.0797731	0.0743513	0.0692385	0.057369	0.0515229	0.0461361	0.0416625	0.0373744	0.0327707	0.0289721	0.0259043	0.0233567	0.0210442	0.0184138	0.0162451	0.0149547	0.0139988	0.0130049
		265	0.162706	0.168992	0.174587	0.17963	0.183986	0.187563	0.190223	0.192221	0.193488	0.193751	0.193122	0.191648	0.189485	0.186756	0.183347	0.179213	0.174343	0.168869	0.162958	0.156554	0.149732	0.142588	0.13526	0.128083	0.120881	0.113578	0.106105	0.099056	0.0922509	0.0856554	0.0790982	0.0730087	0.0597374	0.054019	0.0484624	0.0439226	0.0395636	0.0348054	0.0309184	0.0277638	0.0251358	0.0227829	0.0200491	0.0178017	0.0164646	0.0154542	0.0143429
		270	0.240989	0.243885	0.246046	0.247642	0.248532	0.248659	0.247861	0.246478	0.244416	0.241398	0.237584	0.233014	0.22785	0.222224	0.216027	0.209247	0.201862	0.194005	0.185853	0.177334	0.168541	0.15957	0.150529	0.141792	0.133145	0.124511	0.115777	0.107611	0.099772	0.092256	0.0848266	0.0779816	0.06318	0.0575637	0.0517677	0.0470976	0.0426035	0.0376229	0.0335786	0.0302667	0.0274887	0.0250332	0.0221225	0.0197258	0.0182686	0.0171333	0.0158363
		275	0.272152	0.274291	0.275646	0.276408	0.276413	0.275635	0.27387	0.271545	0.268517	0.264498	0.259699	0.25414	0.247984	0.241369	0.234187	0.226457	0.21814	0.209376	0.200354	0.190981	0.181371	0.171634	0.16184	0.152412	0.1431	0.133832	0.12445	0.115706	0.107301	0.0992778	0.0913287	0.084026	0.0675974	0.0620412	0.0559454	0.0510842	0.0463943	0.0411293	0.0368625	0.0333282	0.0303368	0.0277209	0.0245637	0.0219508	0.0203053	0.0189795	0.0174346
		280	0.253581	0.257683	0.260951	0.263583	0.26538	0.266334	0.266188	0.265449	0.263907	0.261261	0.257761	0.253403	0.24835	0.242736	0.236451	0.229542	0.221947	0.213822	0.205365	0.196459	0.187248	0.177859	0.168325	0.159124	0.149974	0.14081	0.131439	0.122696	0.114236	0.106156	0.0980766	0.0906483	0.0725806	0.0670376	0.0606069	0.0555123	0.0505839	0.0449956	0.0404616	0.0366617	0.033416	0.0306003	0.0271489	0.0242743	0.0223943	0.0208345	0.0190035
		285	0.193875	0.202118	0.209477	0.216149	0.221887	0.226696	0.230252	0.233137	0.235063	0.235707	0.235356	0.233976	0.231727	0.228733	0.224882	0.220239	0.21472	0.208499	0.201785	0.194437	0.186627	0.178506	0.170072	0.161861	0.153565	0.145126	0.136326	0.128078	0.120002	0.112255	0.104389	0.0971308	0.0775322	0.0719632	0.0651988	0.059858	0.0546784	0.0487633	0.04395	0.0398751	0.0363676	0.0333413	0.0295836	0.0264349	0.0243081	0.0225036	0.0203833
		290	0.110139	0.123689	0.13631	0.148189	0.159035	0.168851	0.17725	0.184873	0.191357	0.196353	0.200176	0.202762	0.204266	0.204805	0.204257	0.2027	0.200029	0.196438	0.192146	0.186989	0.181165	0.174851	0.168016	0.161249	0.154222	0.146888	0.139008	0.131566	0.124158	0.116994	0.109575	0.102687	0.0817973	0.0761805	0.0691226	0.0635576	0.0581486	0.0519426	0.0468766	0.0425553	0.0388155	0.0355996	0.0315651	0.0281688	0.0258206	0.0237982	0.0214241
		295	0.0236928	0.0424997	0.060339	0.0773922	0.0933221	0.108128	0.12137	0.133729	0.144779	0.154149	0.162169	0.168752	0.174049	0.178168	0.180977	0.182562	0.182797	0.181899	0.180093	0.177197	0.173427	0.168987	0.163824	0.158568	0.152881	0.146721	0.139843	0.13328	0.126618	0.12011	0.113214	0.106769	0.0849215	0.0792545	0.0719725	0.0662326	0.0606439	0.0542139	0.0489519	0.0444417	0.0405265	0.0371664	0.0329171	0.0293297	0.0268139	0.0246276	0.0220637
		300	-0.0476107	-0.0245778	-0.00253825	0.0186816	0.0387125	0.0575449	0.0747048	0.0908922	0.105639	0.118556	0.129982	0.139812	0.148193	0.15523	0.160781	0.164933	0.167548	0.168857	0.169091	0.168056	0.165983	0.163089	0.159312	0.155311	0.150741	0.145567	0.139538	0.133722	0.127703	0.12176	0.115327	0.109277	0.0868209	0.0811148	0.073687	0.0678322	0.0621246	0.0555481	0.0501579	0.0455262	0.0415001	0.0380486	0.0336589	0.0299476	0.0273266	0.0250381	0.0223557
IT Power Wr		Frequ
	time		-495.092	-490.088	-485.191	-480.214	-475.294	-470.343	-465.395	-460.467	-455.506	-450.579	-445.626	-440.687	-435.746	-430.798	-425.862	-420.914	-415.974	-411.03	-406.087	-401.146	-396.201	-391.26	-386.316	-381.374	-376.431	-371.488	-366.546	-361.602	-356.66	-351.717	-346.774	-341.832	-336.889	-331.946	-327.003	-322.06	-317.118	-312.175	-307.232	-302.289	-297.347	-292.404	-287.461	-282.518	-277.576	-272.633	-267.69
		1	-0.570531	-0.566268	-0.561775	-0.557053	-0.552104	-0.546931	-0.541539	-0.535932	-0.530116	-0.524095	-0.517876	-0.511465	-0.504871	-0.498101	-0.491163	-0.484066	-0.476819	-0.469432	-0.461912	-0.454268	-0.446508	-0.438641	-0.430674	-0.422615	-0.414471	-0.406248	-0.397954	-0.389593	-0.381172	-0.372696	-0.36417	-0.3556	-0.347017	-0.338423	-0.329817	-0.3212	-0.312574	-0.303941	-0.295302	-0.28666	-0.278014	-0.269368	-0.260722	-0.252079	-0.24344	-0.234806	-0.226181
		2	-0.492351	-0.487327	-0.482055	-0.476537	-0.47078	-0.464792	-0.458579	-0.452153	-0.445521	-0.438696	-0.431688	-0.424509	-0.417173	-0.409691	-0.402078	-0.394347	-0.386512	-0.378587	-0.370584	-0.362517	-0.354399	-0.346241	-0.338054	-0.329851	-0.32164	-0.313432	-0.305235	-0.297059	-0.288909	-0.280794	-0.27272	-0.264692	-0.256752	-0.248898	-0.241131	-0.23345	-0.225855	-0.218346	-0.210924	-0.203588	-0.196337	-0.189171	-0.182091	-0.175094	-0.168181	-0.161351	-0.154603
		3	-0.410702	-0.404837	-0.398706	-0.392317	-0.385682	-0.378812	-0.37172	-0.364421	-0.356932	-0.349267	-0.341445	-0.333484	-0.325402	-0.317218	-0.308952	-0.300623	-0.292249	-0.28385	-0.275443	-0.267046	-0.258677	-0.250351	-0.242082	-0.233886	-0.225776	-0.217763	-0.209858	-0.202071	-0.194412	-0.186887	-0.179504	-0.172267	-0.165229	-0.158384	-0.151731	-0.145267	-0.13899	-0.132895	-0.12698	-0.121243	-0.115678	-0.110282	-0.105052	-0.0999832	-0.0950715	-0.0903127	-0.0857028
		4	-0.332913	-0.326238	-0.319291	-0.312083	-0.304632	-0.296955	-0.289071	-0.281	-0.272765	-0.264389	-0.255894	-0.247306	-0.23865	-0.229949	-0.22123	-0.212517	-0.203834	-0.195204	-0.18665	-0.178194	-0.169856	-0.161655	-0.153609	-0.145735	-0.138046	-0.130556	-0.123276	-0.116218	-0.109388	-0.102794	-0.0964425	-0.0903364	-0.0845344	-0.0790294	-0.0738147	-0.0688829	-0.0642267	-0.0598382	-0.0557094	-0.0518321	-0.0481974	-0.044797	-0.0416219	-0.038663	-0.0359113	-0.0333575	-0.0309927
		5	-0.261318	-0.254006	-0.246427	-0.2386	-0.230546	-0.222289	-0.213854	-0.205266	-0.196555	-0.187749	-0.178877	-0.169969	-0.161057	-0.15217	-0.143337	-0.134589	-0.125953	-0.117457	-0.109125	-0.100983	-0.0930534	-0.0853563	-0.0779106	-0.0707333	-0.063839	-0.0572403	-0.0509478	-0.0449699	-0.0393132	-0.0339821	-0.0289793	-0.0243055	-0.0200258	-0.0161277	-0.0125982	-0.00942432	-0.00659228	-0.00408819	-0.00189788	-6.93607e-06	0.00159923	0.00293525	0.00401585	0.00485582	0.00546992	0.0058728	0.00607902
		6	-0.19616	-0.188427	-0.180444	-0.172235	-0.163827	-0.155248	-0.146529	-0.137701	-0.128797	-0.119851	-0.110898	-0.101973	-0.0931093	-0.0843421	-0.0757048	-0.0672295	-0.0589473	-0.0508877	-0.0430781	-0.0355442	-0.0283092	-0.0213939	-0.014817	-0.00859419	-0.00273892	0.00273807	0.0078286	0.012527	0.0168299	0.0207365	0.0242482	0.0273682	0.0300269	0.0322431	0.0340362	0.0354259	0.0364324	0.0370762	0.0373778	0.0373579	0.0370372	0.0364364	0.035576	0.0344764	0.0331576	0.0316396	0.0299419
		7	-0.143375	-0.135452	-0.127302	-0.118953	-0.110434	-0.101779	-0.093021	-0.0841957	-0.0753399	-0.0664909	-0.0576864	-0.0489641	-0.0403616	-0.0319153	-0.0236608	-0.0156321	-0.00786152	-0.000379318	0.00678653	0.0136105	0.0200698	0.0261444	0.0318171	0.0370738	0.0419032	0.046297	0.05025	0.0537595	0.0568258	0.0594516	0.0616423	0.0634053	0.0646681	0.0654554	0.0657921	0.0657038	0.065216	0.0643548	0.0631459	0.0616153	0.0597884	0.0576909	0.0553476	0.0527832	0.0500219	0.0470873	0.0440024
		8	-0.105573	-0.0976751	-0.0895695	-0.0812864	-0.072858	-0.0643184	-0.0557036	-0.0470507	-0.038398	-0.0297844	-0.0212489	-0.0128303	-0.00456696	0.00350383	0.0113461	0.0189256	0.02621	0.0331693	0.0397761	0.0460056	0.051836	0.0572485	0.0622274	0.0667601	0.0708375	0.0744531	0.0776039	0.0802896	0.082513	0.0842793	0.0855964	0.0864746	0.0868406	0.0867224	0.0861484	0.0851473	0.0837479	0.0819793	0.0798701	0.077449	0.0747442	0.0717836	0.0685945	0.0652034	0.0616364	0.0579189	0.0540752
		9	-0.0879372	-0.0802754	-0.0724207	-0.0644028	-0.0562535	-0.0480068	-0.0396981	-0.031364	-0.0230422	-0.0147707	-0.00658785	0.00146847	0.00936097	0.0170534	0.024511	0.0317007	0.0385914	0.0451544	0.0513635	0.0571955	0.0626298	0.0676489	0.0722385	0.0763875	0.0800876	0.0833339	0.0861245	0.0884602	0.0903448	0.0917845	0.092788	0.0933664	0.0934479	0.0930609	0.0922343	0.0909972	0.0893788	0.0874083	0.0851145	0.0825261	0.0796713	0.0765778	0.0732724	0.0697815	0.0661307	0.0623444	0.0584466
		10	-0.0861197	-0.0788303	-0.0713595	-0.0637352	-0.0559879	-0.0481495	-0.0402535	-0.0323346	-0.0244282	-0.0165703	-0.00879675	-0.00114316	0.00635554	0.0136654	0.0207541	0.0275906	0.0341462	0.0403943	0.0463107	0.051874	0.0570652	0.0618686	0.0662712	0.070263	0.0738368	0.0769885	0.0797167	0.0820227	0.0839103	0.0853858	0.0864578	0.0871367	0.0873532	0.0871344	0.0865079	0.0855014	0.0841425	0.0824587	0.0804774	0.0782253	0.0757287	0.0730133	0.0701042	0.0670255	0.0638005	0.0604519	0.057001
		11	-0.0871685	-0.0802648	-0.0731942	-0.0659834	-0.0586611	-0.0512574	-0.043804	-0.0363334	-0.0288787	-0.0214734	-0.014151	-0.00694429	0.000114323	0.00699374	0.0136642	0.0200977	0.026268	0.0321511	0.0377256	0.0429722	0.0478744	0.0524186	0.0565937	0.0603912	0.0638058	0.0668344	0.0694768	0.0717349	0.0736131	0.0751181	0.0762583	0.0770442	0.0774075	0.0773747	0.0769723	0.0762266	0.0751641	0.0738106	0.0721919	0.0703327	0.0682575	0.0659897	0.0635519	0.0609661	0.058253	0.0554325	0.0525235
		12	-0.0788484	-0.0722721	-0.0655528	-0.0587171	-0.0517931	-0.0448103	-0.0377993	-0.0307915	-0.0238186	-0.0169124	-0.0101043	-0.00342512	0.00309516	0.009428	0.0155464	0.021425	0.0270409	0.032373	0.0374029	0.0421145	0.0464945	0.0505322	0.0542195	0.057551	0.0605237	0.0631374	0.065394	0.0672976	0.0688547	0.0700733	0.0709634	0.0715364	0.071723	0.0715508	0.0710472	0.0702392	0.0691537	0.0678164	0.0662528	0.064487	0.0625423	0.0604411	0.0582044	0.0558522	0.0534031	0.0508749	0.048284
		13	-0.0565769	-0.0503102	-0.0439365	-0.0374833	-0.0309794	-0.0244547	-0.01794	-0.0114661	-0.00506409	0.00123522	0.00740183	0.0134067	0.0192221	0.024822	0.0301822	0.0352807	0.0400976	0.0446157	0.0488203	0.0526995	0.0562439	0.059447	0.0623048	0.0648161	0.066982	0.0688061	0.070294	0.0714537	0.0722947	0.0728283	0.0730672	0.0730252	0.0726291	0.07191	0.0708983	0.0696239	0.0681157	0.0664012	0.0645069	0.0624577	0.0602771	0.0579869	0.0556075	0.0531576	0.0506542	0.0481131	0.0455484
		14	-0.0228343	-0.0169279	-0.0109601	-0.00495991	0.00104262	0.00701683	0.0129317	0.0187563	0.02446	0.030013	0.0353868	0.0405542	0.0454897	0.0501702	0.0545746	0.0586843	0.0624836	0.0659593	0.0691013	0.0719021	0.0743573	0.0764652	0.0782268	0.0796456	0.0807277	0.0814813	0.0819166	0.0820458	0.0818825	0.0814419	0.08074	0.079794	0.0785241	0.0769663	0.0751558	0.0731262	0.0709098	0.0685368	0.0660356	0.0634326	0.060752	0.0580156	0.0552435	0.0524532	0.0496605	0.0468792	0.0441214
		15	0.014525	0.0199176	0.025321	0.0307053	0.03604	0.0412944	0.0464378	0.0514402	0.0562722	0.060906	0.0653151	0.0694753	0.0733642	0.0769622	0.0802523	0.0832202	0.0858548	0.0881476	0.0900935	0.0916901	0.0929382	0.093841	0.0944047	0.0946377	0.0945507	0.0941566	0.09347	0.0925068	0.0912844	0.0898213	0.0881364	0.0862495	0.0840729	0.0816477	0.0790134	0.0762075	0.0732652	0.0702191	0.0670993	0.063933	0.0607445	0.0575554	0.0543844	0.0512479	0.0481596	0.0451308	0.0421712
		16	0.0483694	0.0531019	0.0577952	0.0624198	0.0669459	0.0713438	0.0755845	0.0796401	0.0834837	0.0870904	0.0904373	0.0935038	0.0962719	0.0987263	0.100855	0.102648	0.1041	0.105207	0.10597	0.10639	0.106475	0.106231	0.105671	0.104805	0.10365	0.102221	0.100537	0.0986163	0.0964788	0.094145	0.0916357	0.0889717	0.0860559	0.0829336	0.0796481	0.0762395	0.0727453	0.0691994	0.0656324	0.0620713	0.0585395	0.0550571	0.0516408	0.0483043	0.0450586	0.0419122	0.0388713
		17	0.0754611	0.0794962	0.0834469	0.0872848	0.0909818	0.0945101	0.0978434	0.100956	0.103826	0.10643	0.108751	0.110771	0.112479	0.113863	0.114916	0.115633	0.116015	0.116063	0.115781	0.115177	0.114262	0.113047	0.111548	0.10978	0.107762	0.105512	0.103051	0.100399	0.0975776	0.0946079	0.091511	0.0883078	0.084889	0.0813039	0.0775984	0.0738153	0.0699931	0.0661665	0.0623655	0.0586159	0.0549394	0.0513533	0.0478714	0.0445041	0.0412586	0.0381399	0.0351506
		18	0.0945366	0.0979835	0.101309	0.104487	0.10749	0.110293	0.112873	0.115206	0.117273	0.119057	0.120543	0.121717	0.122573	0.123103	0.123305	0.123179	0.122729	0.121962	0.120886	0.119513	0.117856	0.115933	0.113759	0.111355	0.10874	0.105935	0.102962	0.0998413	0.0965957	0.0932459	0.0898127	0.0863158	0.0826317	0.0788128	0.0749084	0.070963	0.0670164	0.0631032	0.0592528	0.0554893	0.0518316	0.0482941	0.0448869	0.0416164	0.0384861	0.0354967	0.0326472
		19	0.103748	0.10682	0.109747	0.112504	0.115064	0.117405	0.119506	0.121345	0.122907	0.124176	0.125141	0.125792	0.126125	0.126137	0.125828	0.125203	0.124269	0.123034	0.121511	0.119715	0.117662	0.11537	0.112859	0.110149	0.107261	0.104218	0.101042	0.0977536	0.0943749	0.0909265	0.0874279	0.0838979	0.0801969	0.0763809	0.072502	0.0686065	0.0647352	0.0609227	0.0571972	0.0535808	0.0500896	0.0467348	0.0435227	0.0404559	0.0375337	0.0347532	0.0321099
		20	0.100605	0.103558	0.106358	0.108981	0.111403	0.113602	0.115558	0.117253	0.118672	0.1198	0.12063	0.121153	0.121366	0.121269	0.120864	0.120158	0.119158	0.117875	0.116324	0.114519	0.112479	0.110222	0.107768	0.105139	0.102356	0.0994416	0.0964166	0.0933026	0.0901202	0.086889	0.0836275	0.0803527	0.0769114	0.0733625	0.0697596	0.0661507	0.0625768	0.0590719	0.0556629	0.0523698	0.0492059	0.0461791	0.0432924	0.0405448	0.0379322	0.0354487	0.0330867
		21	0.0842531	0.0873017	0.0902082	0.0929489	0.0955014	0.0978448	0.0999597	0.101829	0.103438	0.104775	0.10583	0.106598	0.107075	0.107261	0.107158	0.106773	0.106114	0.105191	0.104018	0.102611	0.100985	0.0991593	0.0971531	0.0949866	0.0926803	0.0902551	0.0877316	0.0851297	0.0824687	0.0797668	0.0770407	0.0743057	0.0714005	0.0683847	0.0653125	0.0622319	0.059183	0.0561988	0.053304	0.0505164	0.0478467	0.0452999	0.0428759	0.0405712	0.0383792	0.0362916	0.0342993
		22	0.0575512	0.0608106	0.0639526	0.0669549	0.0697962	0.0724564	0.0749169	0.0771613	0.079175	0.0809462	0.0824655	0.0837262	0.0847245	0.0854595	0.0859328	0.0861487	0.0861143	0.0858386	0.0853329	0.0846105	0.0836862	0.082576	0.0812974	0.0798683	0.0783075	0.0766335	0.074865	0.0730201	0.0711161	0.0691691	0.0671942	0.0652047	0.0630377	0.0607517	0.0583998	0.056028	0.0536749	0.0513711	0.049139	0.0469936	0.0449433	0.0429904	0.0411329	0.0393652	0.0376794	0.036066	0.0345152
		23	0.0272107	0.0306784	0.0340597	0.0373336	0.04048	0.0434798	0.0463152	0.0489701	0.0514302	0.0536835	0.0557201	0.0575326	0.059116	0.060468	0.0615887	0.0624805	0.063148	0.0635982	0.0638398	0.0638834	0.0637411	0.0634262	0.0629535	0.0623382	0.0615963	0.060744	0.0597976	0.0587727	0.0576845	0.0565471	0.0553735	0.054175	0.0527928	0.0512829	0.0496958	0.048075	0.0464564	0.0448679	0.0433293	0.041853	0.0404449	0.0391054	0.037831	0.0366148	0.0354483	0.0343219	0.0332257
		24	0.00104563	0.00460784	0.00811093	0.0115356	0.0148631	0.0180756	0.0211562	0.0240895	0.0268617	0.0294608	0.0318766	0.0341014	0.0361293	0.0379568	0.0395825	0.0410072	0.0422338	0.0432668	0.0441129	0.0447801	0.0452781	0.0456176	0.0458107	0.0458702	0.0458095	0.0456424	0.0453827	0.0450439	0.0446391	0.0441804	0.0436788	0.0431441	0.0424238	0.0415711	0.040634	0.0396535	0.0386628	0.0376871	0.0367436	0.0358423	0.0349869	0.0341762	0.0334055	0.0326671	0.0319524	0.0312519	0.0305559
		25	-0.0149591	-0.011504	-0.00809137	-0.00473859	-0.00146268	0.00172008	0.00479434	0.00774592	0.010562	0.0132313	0.0157444	0.0180935	0.0202727	0.0222784	0.0241086	0.0257632	0.0272441	0.0285549	0.0297005	0.0306877	0.0315241	0.032219	0.0327823	0.0332249	0.0335583	0.0337942	0.0339446	0.0340211	0.034035	0.0339965	0.0339153	0.0337995	0.0335024	0.0330757	0.0325655	0.032011	0.0314435	0.0308857	0.0303526	0.0298519	0.0293854	0.0289503	0.0285406	0.028148	0.0277636	0.0273778	0.0269815
		26	-0.0179901	-0.0148937	-0.0118365	-0.00883372	-0.00590014	-0.00304981	-0.000295918	0.00234939	0.0048752	0.00727193	0.00953155	0.0116476	0.0136154	0.015432	0.017096	0.0186079	0.0199696	0.0211848	0.0222582	0.023196	0.0240054	0.0246946	0.0252725	0.0257489	0.0261339	0.0264378	0.0266712	0.0268441	0.0269663	0.0270467	0.0270934	0.0271132	0.0269631	0.0266946	0.0263535	0.0259781	0.0255984	0.0252355	0.0249021	0.0246039	0.0243406	0.0241073	0.0238968	0.0236998	0.0235066	0.0233076	0.0230934
		27	-0.00851278	-0.00603091	-0.00359726	-0.00122422	0.00107639	0.0032935	0.00541689	0.00743734	0.00934673	0.0111382	0.0128062	0.0143466	0.0157568	0.0170358	0.0181841	0.0192035	0.0200974	0.0208703	0.021528	0.0220769	0.0225246	0.0228791	0.0231493	0.023344	0.0234727	0.0235446	0.0235692	0.0235551	0.0235108	0.0234437	0.0233606	0.0232671	0.0230212	0.022676	0.022278	0.021866	0.0214689	0.0211066	0.0207895	0.0205209	0.0202981	0.0201142	0.0199598	0.0198243	0.019697	0.0195676	0.0194265
		28	0.0106807	0.0123282	0.0139104	0.0154186	0.0168445	0.0181808	0.019421	0.0205596	0.0215922	0.0225154	0.023327	0.0240261	0.024613	0.0250893	0.0254581	0.0257236	0.0258911	0.0259669	0.025958	0.0258722	0.0257175	0.0255025	0.0252358	0.0249262	0.0245823	0.0242124	0.0238248	0.023427	0.0230258	0.0226272	0.0222363	0.0218572	0.0213482	0.0207648	0.0201552	0.0195586	0.0190037	0.0185083	0.0180809	0.0177217	0.017425	0.0171814	0.0169791	0.0168059	0.0166498	0.0164995	0.016345
		29	0.035895	0.036554	0.0371277	0.0376111	0.0380003	0.0382923	0.038485	0.0385773	0.0385689	0.0384604	0.0382535	0.037951	0.0375565	0.037075	0.0365122	0.0358751	0.0351711	0.0344086	0.0335961	0.0327427	0.031857	0.0309481	0.0300244	0.0290944	0.0281658	0.0272461	0.026342	0.0254596	0.0246039	0.0237792	0.0229888	0.0222349	0.0213767	0.0204721	0.0195715	0.0187147	0.0179294	0.0172316	0.0166265	0.016111	0.0156762	0.0153094	0.0149965	0.0147234	0.0144768	0.0142448	0.0140169
		30	0.063412	0.0630094	0.062502	0.0618891	0.0611716	0.0603511	0.0594301	0.0584121	0.0573013	0.0561025	0.0548215	0.0534648	0.0520395	0.0505538	0.0490164	0.0474367	0.0458245	0.0441897	0.0425425	0.0408927	0.0392495	0.0376221	0.0360187	0.0344469	0.0329136	0.0314248	0.0299858	0.0286007	0.0272728	0.0260044	0.0247967	0.0236499	0.0224254	0.0211839	0.0199774	0.018846	0.0178159	0.0169005	0.0161014	0.0154115	0.0148181	0.0143053	0.0138565	0.0134559	0.0130892	0.0127441	0.0124102
		31	0.0902121	0.0887498	0.0871662	0.0854654	0.0836526	0.0817342	0.0797175	0.0776103	0.0754213	0.0731595	0.0708345	0.0684565	0.0660361	0.0635843	0.0611125	0.0586324	0.0561557	0.0536939	0.0512578	0.048858	0.0465039	0.0442042	0.0419666	0.0397977	0.0377031	0.0356874	0.033754	0.0319053	0.0301425	0.0284656	0.026874	0.0253659	0.0238064	0.022259	0.0207769	0.0193998	0.0181522	0.0170438	0.0160721	0.0152255	0.014487	0.0138378	0.0132587	0.0127327	0.0122449	0.0117832	0.0113375
		32	0.114575	0.112105	0.1095	0.10677	0.103923	0.100972	0.0979269	0.0948006	0.0916058	0.0883554	0.0850628	0.0817414	0.078405	0.0750674	0.0717423	0.0684434	0.0651838	0.0619761	0.0588318	0.0557615	0.0527746	0.0498792	0.0470819	0.0443883	0.0418025	0.0393276	0.0369651	0.0347155	0.0325781	0.0305512	0.0286318	0.0268164	0.0249754	0.0231745	0.0214684	0.019896	0.018479	0.0172231	0.0161208	0.0151558	0.0143068	0.0135515	0.012869	0.012241	0.0116529	0.0110927	0.0105516
		33	0.136226	0.132813	0.129256	0.125567	0.12176	0.11785	0.113852	0.109784	0.105661	0.101501	0.0973191	0.0931331	0.0889595	0.0848146	0.0807143	0.076674	0.072708	0.0688297	0.0650512	0.0613829	0.0578338	0.0544112	0.0511208	0.0479671	0.0449526	0.0420788	0.0393457	0.0367521	0.0342954	0.0319721	0.0297777	0.0277069	0.0256356	0.0236325	0.0217534	0.0200362	0.0184995	0.0171444	0.015958	0.0149186	0.0140004	0.0131779	0.0124283	0.0117328	0.0110768	0.0104494	0.00984288
		34	0.155903	0.151601	0.147145	0.142552	0.137839	0.133025	0.12813	0.123174	0.118176	0.113158	0.108139	0.103139	0.0981777	0.093274	0.0884459	0.0837103	0.0790831	0.0745781	0.0702079	0.0659829	0.0619115	0.0580006	0.0542549	0.0506775	0.0472699	0.0440321	0.0409626	0.0380587	0.0353164	0.0327306	0.0302955	0.0280044	0.025738	0.0235686	0.0215535	0.0197297	0.0181125	0.0166976	0.0154663	0.0143911	0.0134415	0.0125888	0.0118083	0.0110807	0.0103919	0.00973202	0.00909451
		35	0.174611	0.16945	0.164126	0.158657	0.153067	0.147377	0.14161	0.13579	0.12994	0.124085	0.118248	0.112452	0.10672	0.101073	0.0955309	0.0901131	0.0848364	0.0797158	0.0747641	0.0699918	0.0654073	0.0610168	0.0568242	0.0528318	0.0490399	0.0454473	0.0420512	0.0388477	0.0358317	0.0329968	0.030336	0.0278414	0.0253974	0.0230807	0.0209509	0.0190439	0.0173714	0.0159237	0.0146755	0.0135931	0.0126413	0.0117879	0.0110065	0.0102773	0.00958662	0.00892555	0.00828856
		36	0.192916	0.186916	0.180741	0.174416	0.167964	0.161412	0.154786	0.148113	0.141421	0.134737	0.128088	0.1215	0.115	0.10861	0.102355	0.0962534	0.0903252	0.084586	0.0790492	0.0737259	0.0686242	0.06375	0.0591068	0.054696	0.050517	0.0465677	0.0428442	0.0393416	0.0360536	0.0329732	0.0300921	0.0274014	0.0247881	0.022334	0.0201012	0.018125	0.0164132	0.0149499	0.0137031	0.012633	0.0116991	0.0108661	0.0101056	0.00939761	0.0087286	0.00809045	0.00747845
		37	0.210601	0.203795	0.196802	0.189651	0.182368	0.174983	0.167526	0.160027	0.152517	0.145026	0.137587	0.130228	0.122977	0.115862	0.108908	0.102137	0.0955694	0.0892225	0.0831105	0.0772448	0.0716339	0.0662834	0.0611965	0.0563739	0.0518144	0.0475149	0.0434708	0.0396762	0.0361242	0.0328067	0.0297149	0.0268388	0.0240668	0.0214868	0.0191633	0.0171308	0.0153928	0.0139272	0.012695	0.0116501	0.0107475	0.00994846	0.00922334	0.00855141	0.00791955	0.00732013	0.00674898
		38	0.226789	0.219243	0.2115	0.20359	0.195544	0.187394	0.179172	0.170912	0.162649	0.154417	0.146249	0.138178	0.130235	0.122451	0.114852	0.107463	0.100305	0.0933965	0.0867531	0.0803866	0.0743055	0.0685158	0.0630201	0.0578188	0.0529099	0.0482897	0.0439529	0.0398929	0.0361022	0.032572	0.0292927	0.0262537	0.0233448	0.0206595	0.0182649	0.0161938	0.0144451	0.0129903	0.0117837	0.0107735	0.00991042	0.00915329	0.00847122	0.00784322	0.00725637	0.00670339	0.00618048
		39	0.240423	0.232243	0.223859	0.215301	0.206603	0.197799	0.188925	0.180017	0.171113	0.162249	0.153461	0.144785	0.136255	0.127903	0.119757	0.111844	0.104187	0.0968037	0.0897117	0.082923	0.0764464	0.0702878	0.0644497	0.0589321	0.0537325	0.0488465	0.0442683	0.0399907	0.0360058	0.0323043	0.0288761	0.0257097	0.0226974	0.0199378	0.0174993	0.0154128	0.0136718	0.0122415	0.01107	0.0101006	0.0092809	0.00856805	0.00793062	0.00734766	0.0068065	0.00630016	0.00582501
		40	0.250837	0.242157	0.233267	0.2242	0.214991	0.205676	0.196293	0.18688	0.177477	0.168122	0.158855	0.149712	0.140729	0.13194	0.123375	0.115061	0.107022	0.0992774	0.0918445	0.0847359	0.0779608	0.0715249	0.0654305	0.0596773	0.0542622	0.0491805	0.0444258	0.0399907	0.0358668	0.0320447	0.0285137	0.0252617	0.022185	0.0193859	0.0169336	0.0148557	0.0131402	0.011746	0.0106158	0.00968893	0.00891119	0.00823921	0.00764178	0.00709843	0.00659694	0.00613059	0.00569584
		41	0.258169	0.249121	0.239859	0.230419	0.220838	0.211151	0.2014	0.191624	0.181862	0.172158	0.162549	0.153075	0.143774	0.134678	0.125819	0.117225	0.108921	0.100927	0.0932591	0.0859314	0.0789527	0.0723288	0.0660618	0.0601509	0.0545927	0.0493821	0.0445124	0.039976	0.0357643	0.0318675	0.0282749	0.0249739	0.0218661	0.0190572	0.0166154	0.0145644	0.0128864	0.0115339	0.0104449	0.00955629	0.00881311	0.00817254	0.00760442	0.00708928	0.00661555	0.00617686	0.00576977
		42	0.263459	0.254136	0.244599	0.234885	0.225031	0.215075	0.205057	0.195019	0.185002	0.175048	0.165199	0.155493	0.145968	0.136659	0.127598	0.118812	0.110326	0.10216	0.0943328	0.0868563	0.0797402	0.07299	0.0666076	0.0605918	0.0549389	0.0496434	0.0446984	0.0400962	0.035828	0.0318841	0.0282534	0.0249231	0.0218018	0.0189975	0.016577	0.0145594	0.0129202	0.0116059	0.0105504	0.00968894	0.00896675	0.00834257	0.00778797	0.0072849	0.00682269	0.00639542	0.00599978
		43	0.268429	0.258863	0.249083	0.239127	0.229033	0.21884	0.208589	0.198323	0.188085	0.177916	0.167858	0.157953	0.148237	0.138745	0.129509	0.120558	0.111915	0.103601	0.0956349	0.0880287	0.0807922	0.0739306	0.0674457	0.061336	0.0555973	0.0502237	0.0452083	0.0405431	0.0362195	0.0322275	0.0285558	0.0251914	0.0220513	0.0192454	0.0168391	0.0148459	0.0132343	0.0119446	0.0109067	0.0100546	0.00933469	0.00870766	0.00814727	0.0076372	0.00716784	0.00673383	0.00633202
		44	0.2751	0.265243	0.255174	0.244928	0.234546	0.224068	0.213537	0.202995	0.192486	0.182054	0.171742	0.16159	0.151636	0.141916	0.13246	0.123298	0.114454	0.105949	0.0978011	0.0900235	0.0826257	0.075613	0.0689869	0.0627455	0.0568842	0.0513969	0.0462762	0.0415141	0.0371017	0.0330291	0.0292847	0.0258552	0.0226662	0.019831	0.0174131	0.0154201	0.0138128	0.0125247	0.0114815	0.0106162	0.00987619	0.00922455	0.00863738	0.00810016	0.00760445	0.00714543	0.00672021
		45	0.285384	0.275117	0.264634	0.253974	0.243178	0.232288	0.221348	0.210402	0.199496	0.188675	0.177983	0.167461	0.157148	0.14708	0.137289	0.127803	0.118647	0.109844	0.101411	0.0933619	0.0857073	0.0784522	0.0715976	0.0651412	0.0590782	0.0534017	0.0481042	0.0431773	0.0386118	0.0343975	0.0305227	0.0269734	0.0236842	0.0207732	0.0183026	0.0162735	0.0146379	0.0133214	0.0122452	0.0113406	0.0105563	0.00985741	0.00922233	0.00863826	0.00809784	0.00759678	0.0071324
		46	0.300777	0.289919	0.278839	0.267578	0.256178	0.244685	0.233144	0.221602	0.210108	0.198708	0.187449	0.176373	0.165521	0.154928	0.144628	0.13465	0.12502	0.115761	0.106892	0.0984274	0.0903778	0.0827486	0.0755406	0.068751	0.0623742	0.0564031	0.0508293	0.0456442	0.040838	0.0364001	0.032318	0.0285774	0.0251213	0.0220752	0.0195006	0.0173913	0.0156891	0.0143106	0.013171	0.0122	0.0113468	0.0105785	0.00987543	0.00922635	0.0086247	0.00806658	0.00754942
		47	0.322116	0.310449	0.29855	0.286461	0.27423	0.261904	0.249533	0.237165	0.224854	0.212649	0.200598	0.188748	0.17714	0.165811	0.154796	0.144126	0.133829	0.123928	0.114445	0.105394	0.0967874	0.0886301	0.0809229	0.0736624	0.0668425	0.060455	0.054491	0.048941	0.0437948	0.0390408	0.0346657	0.0306541	0.0269579	0.0237123	0.0209789	0.0187432	0.0169351	0.0154604	0.0142276	0.0131637	0.0122184	0.0113604	0.0105716	0.00984191	0.00916519	0.00853769	0.00795678
		48	0.349459	0.336748	0.32379	0.310632	0.297325	0.283922	0.270474	0.257036	0.243665	0.230414	0.217336	0.204479	0.191888	0.179602	0.167659	0.15609	0.144926	0.134192	0.123911	0.114101	0.104772	0.0959309	0.0875781	0.0797092	0.0723172	0.065393	0.0589269	0.0529082	0.0473256	0.0421665	0.0374164	0.0330583	0.0290538	0.0255508	0.0226112	0.0202101	0.0182633	0.0166638	0.0153125	0.0141337	0.0130776	0.0121144	0.0112273	0.0104065	0.00964601	0.00894175	0.00829079
		49	0.377478	0.363669	0.349596	0.335314	0.320877	0.306342	0.291765	0.277207	0.262727	0.248383	0.234231	0.220323	0.206707	0.193425	0.180515	0.168013	0.155949	0.144352	0.133248	0.122653	0.112581	0.103038	0.0940227	0.0855311	0.0775547	0.0700836	0.0631066	0.0566123	0.050588	0.0450197	0.0398913	0.0351842	0.0308708	0.0271128	0.0239716	0.0214104	0.0193291	0.0176076	0.0161401	0.0148493	0.0136866	0.0126238	0.011645	0.0107406	0.00990403	0.00913065	0.00841691
		50	0.398971	0.384257	0.369271	0.35407	0.338713	0.32326	0.307772	0.29231	0.276938	0.261718	0.246709	0.231966	0.217537	0.203468	0.189796	0.176561	0.163794	0.151526	0.139783	0.128584	0.117941	0.107861	0.0983429	0.0893801	0.0809637	0.0730825	0.0657245	0.0588771	0.0525265	0.0466571	0.0412513	0.0362888	0.0317544	0.027822	0.0245506	0.0218903	0.0197252	0.0179245	0.0163782	0.0150097	0.013773	0.012642	0.0116019	0.0106428	0.00975734	0.00894005	0.00818674
		51	0.405139	0.390034	0.374659	0.359073	0.343338	0.327515	0.311665	0.295853	0.280142	0.264596	0.249273	0.23423	0.219516	0.205176	0.19125	0.177774	0.164782	0.152306	0.14037	0.128995	0.118192	0.107967	0.0983177	0.0892369	0.0807146	0.0727386	0.0652963	0.0583742	0.0519577	0.0460299	0.0405721	0.0355626	0.0309996	0.0270644	0.0238106	0.0211752	0.0190303	0.017239	0.0156917	0.0143163	0.0130711	0.0119331	0.0108883	0.00992696	0.00904095	0.00822396	0.00747137
		54	0.389581	0.374843	0.359853	0.344669	0.329352	0.313962	0.298558	0.283203	0.267958	0.252883	0.238037	0.223472	0.209236	0.195373	0.181921	0.168914	0.156385	0.144363	0.132873	0.121933	0.111553	0.101738	0.0924844	0.0837843	0.0756267	0.0679991	0.0608883	0.0542808	0.0481614	0.0425131	0.0373161	0.0325486	0.028222	0.0245166	0.0214777	0.019032	0.0170454	0.0153823	0.0139397	0.0126533	0.0114875	0.0104229	0.00944712	0.00855042	0.00772465	0.00696325	0.00626154
		57	0.353864	0.340215	0.326344	0.312309	0.298165	0.283968	0.269774	0.255639	0.241618	0.227768	0.214141	0.200785	0.187746	0.175061	0.162766	0.150892	0.139468	0.12852	0.118071	0.108135	0.0987207	0.089831	0.0814615	0.0736038	0.0662463	0.0593764	0.052981	0.0470468	0.041559	0.0365006	0.0318522	0.0275922	0.0237439	0.0204783	0.0178306	0.015721	0.0140164	0.0125896	0.011349	0.0102403	0.00923493	0.00831712	0.00747624	0.00670349	0.00599132	0.00533372	0.0047265
		60	0.308726	0.296507	0.284104	0.27157	0.258956	0.246312	0.233688	0.221132	0.208694	0.196422	0.184364	0.172563	0.161056	0.14988	0.139064	0.128635	0.118619	0.109037	0.099908	0.0912434	0.0830498	0.0753276	0.068072	0.0612739	0.0549214	0.049002	0.0435031	0.0384116	0.0337135	0.0293923	0.0254291	0.0218035	0.018548	0.0158208	0.0136463	0.011941	0.0105779	0.00944173	0.00845387	0.00757019	0.00676818	0.00603543	0.00536315	0.00474396	0.00417164	0.00364133	0.00314988
		63	0.268713	0.257728	0.246593	0.235357	0.224068	0.212772	0.201511	0.190329	0.179271	0.168378	0.157692	0.14725	0.137089	0.127238	0.117724	0.108571	0.0997989	0.091427	0.083469	0.0759342	0.0688267	0.0621455	0.0558849	0.0500351	0.0445841	0.0395192	0.0348279	0.0304974	0.026514	0.0228614	0.0195213	0.0164741	0.0137613	0.0115299	0.00979364	0.00846577	0.00742457	0.00656584	0.00582207	0.00515703	0.00455273	0.00399915	0.00348918	0.00301704	0.00257811	0.00216909	0.00178804
		66	0.244737	0.234364	0.223866	0.213291	0.202686	0.192092	0.181551	0.171103	0.160789	0.150648	0.140717	0.131033	0.121628	0.11253	0.103764	0.0953509	0.087309	0.0796537	0.0723965	0.0655442	0.059099	0.0530586	0.0474162	0.0421611	0.0372808	0.0327619	0.0285916	0.024757	0.0212435	0.0180346	0.0151115	0.0124547	0.0101178	0.00824211	0.00683068	0.00578957	0.00499774	0.00435712	0.00380712	0.00331645	0.00286972	0.00245831	0.00207635	0.00171955	0.0013849	0.00107062	0.000776069
		69	0.240336	0.229805	0.219163	0.20846	0.197743	0.187056	0.176442	0.165939	0.155588	0.145428	0.135497	0.12583	0.11646	0.107416	0.0987201	0.0903941	0.0824548	0.074916	0.0677877	0.0610748	0.0547779	0.0488933	0.0434129	0.0383246	0.0336147	0.0292688	0.0252733	0.021614	0.0182751	0.0152383	0.0124835	0.00999002	0.00783114	0.00614707	0.00492807	0.00406765	0.00343895	0.00294396	0.0025246	0.00215176	0.00181104	0.00149427	0.00119636	0.000914255	0.000646443	0.000392569	0.00015327
		72	0.254188	0.242768	0.231244	0.219667	0.208091	0.196563	0.185129	0.17383	0.162711	0.151811	0.141173	0.130834	0.120828	0.111186	0.101932	0.093087	0.0846688	0.0766909	0.0691624	0.0620873	0.0554647	0.0492893	0.0435507	0.0382351	0.0333267	0.0288102	0.0246707	0.0208922	0.0174564	0.0143421	0.0115267	0.00898754	0.00682968	0.0051921	0.00404744	0.00327173	0.00272651	0.00230831	0.00195802	0.00164697	0.00136083	0.0010911	0.000832913	0.000584286	0.000344996	0.000115965	-0.000100902
		75	0.278483	0.265758	0.252928	0.240053	0.227191	0.214396	0.201719	0.189207	0.176905	0.164862	0.15312	0.141723	0.130707	0.120103	0.109939	0.100237	0.0910158	0.0822893	0.0740666	0.0663508	0.0591397	0.0524257	0.0461957	0.0404328	0.0351194	0.0302391	0.0257763	0.0217131	0.0180279	0.0146956	0.0116899	0.00898594	0.00673734	0.00506991	0.00393214	0.0031825	0.00266978	0.00228227	0.00195812	0.00166896	0.00140033	0.00114285	0.000891343	0.000644732	0.000404066	0.000171407	-5.00255e-05
		78	0.304323	0.290261	0.276093	0.261887	0.247707	0.233613	0.219662	0.205904	0.192391	0.179173	0.166299	0.153815	0.141761	0.130168	0.119065	0.108475	0.0984205	0.0889152	0.0799685	0.0715827	0.0637545	0.0564735	0.0497228	0.043482	0.0377316	0.0324553	0.0276378	0.0232604	0.0192976	0.0157193	0.0124953	0.00959864	0.00725174	0.00553959	0.00438058	0.00362473	0.00311327	0.00272581	0.00239758	0.00210159	0.00182381	0.00155336	0.00128417	0.00101598	0.000751193	0.000492771	0.00024522
		81	0.32313	0.308095	0.292956	0.277784	0.26265	0.247621	0.232757	0.218111	0.203736	0.189686	0.176014	0.162768	0.149987	0.137702	0.125942	0.114731	0.104093	0.0940442	0.0845931	0.0757422	0.0674869	0.059814	0.0527017	0.0461256	0.040065	0.0345057	0.0294352	0.0248352	0.0206768	0.0169236	0.0135416	0.0105029	0.00812042	0.00639313	0.00520748	0.00442642	0.00389495	0.00348481	0.00312884	0.00280354	0.0024964	0.00219449	0.00189006	0.00158366	0.00127912	0.000979862	0.000691361
		84	0.327739	0.312432	0.297029	0.281599	0.266216	0.250952	0.23587	0.221021	0.206455	0.192229	0.178397	0.165007	0.152094	0.139686	0.127807	0.116485	0.105745	0.0956051	0.0860728	0.077151	0.0688354	0.0611095	0.0539457	0.0473153	0.041198	0.0355841	0.0304677	0.025833	0.0216476	0.0178688	0.0144583	0.0113891	0.00908579	0.00740057	0.00619402	0.0053758	0.00480988	0.00436049	0.00395876	0.00358758	0.00323738	0.00289263	0.00254308	0.00219012	0.00183918	0.00149338	0.00115852
		87	0.314595	0.299891	0.2851	0.270289	0.255531	0.240902	0.226462	0.212255	0.198326	0.184731	0.171525	0.15875	0.146435	0.134599	0.123264	0.112456	0.102205	0.092527	0.0834314	0.0749213	0.0669938	0.0596295	0.052794	0.0464543	0.0405923	0.0352064	0.0303003	0.0258634	0.0218604	0.0182414	0.0149642	0.0120052	0.00991607	0.00833641	0.00711689	0.00625471	0.00564702	0.00514906	0.00469078	0.00426465	0.00386546	0.00347455	0.00307842	0.00267949	0.00228502	0.00189699	0.00152051
		90	0.285821	0.272491	0.259086	0.245667	0.232304	0.219072	0.206028	0.193204	0.180636	0.168377	0.15648	0.144981	0.133898	0.123239	0.11302	0.103269	0.0940162	0.085281	0.0770697	0.0693876	0.0622349	0.0555896	0.0494097	0.0436587	0.0383224	0.0334093	0.028936	0.0248985	0.0212591	0.0179608	0.0149581	0.0122321	0.0104684	0.00903964	0.00781107	0.00690386	0.00625539	0.00570818	0.00519149	0.00471026	0.00426446	0.0038318	0.00339514	0.00295816	0.0025304	0.00211177	0.00170569
		93	0.249531	0.237952	0.226309	0.214657	0.203061	0.191594	0.180306	0.169217	0.158353	0.147762	0.137495	0.12758	0.118023	0.108822	0.0999854	0.0915422	0.0835253	0.0759539	0.0688326	0.0621688	0.0559673	0.0502038	0.0448291	0.0398036	0.0351177	0.0307912	0.0268536	0.0233084	0.0201161	0.0172128	0.0145498	0.012115	0.0107196	0.00944908	0.00820965	0.00726382	0.00658429	0.00599607	0.00542875	0.00490127	0.00441869	0.00395473	0.00348861	0.00302563	0.00257801	0.00214289	0.0017213
		96	0.217481	0.207451	0.197369	0.187279	0.177243	0.167334	0.157594	0.148032	0.138665	0.129539	0.1207	0.112172	0.103951	0.0960236	0.0883963	0.0810964	0.0741596	0.067605	0.0614353	0.0556594	0.0502869	0.0452921	0.0406198	0.0362281	0.0321114	0.0282985	0.02483	0.0217157	0.0189144	0.0163568	0.0139917	0.0118131	0.0107356	0.00958603	0.00833173	0.0073625	0.00666899	0.00605564	0.00545404	0.0048968	0.00439271	0.00391152	0.00342932	0.00295336	0.00249864	0.00205927	0.00163379
		99	0.200654	0.191431	0.182161	0.172884	0.163659	0.15456	0.145625	0.136856	0.128266	0.119898	0.111799	0.10399	0.0964602	0.0891938	0.082193	0.0754859	0.0691096	0.0630834	0.0574077	0.0520924	0.0471506	0.0425563	0.0382505	0.0341899	0.0303709	0.0268267	0.023604	0.0207165	0.0181215	0.0157465	0.0135384	0.0114955	0.0105993	0.00950074	0.00823187	0.00726256	0.00657622	0.00595821	0.00534454	0.00477884	0.00427133	0.00378828	0.0033038	0.00282714	0.0023757	0.0019408	0.00151908
		102	0.204815	0.195363	0.185864	0.176359	0.166907	0.157583	0.148427	0.13944	0.130634	0.122055	0.113752	0.105745	0.0980273	0.0905819	0.0834121	0.0765461	0.0700215	0.0638573	0.0580525	0.0526169	0.0475646	0.0428705	0.0384749	0.034334	0.0304432	0.0268343	0.023554	0.0206155	0.0179759	0.0155617	0.013319	0.0112472	0.0103513	0.00922608	0.00795292	0.00701108	0.00635241	0.00575055	0.0051486	0.00459656	0.00410349	0.00363327	0.00315961	0.0026935	0.00225378	0.00182968	0.00141702
		105	0.228425	0.217777	0.207078	0.196373	0.185726	0.175214	0.164881	0.154733	0.14479	0.135101	0.125717	0.116665	0.107944	0.0995423	0.0914674	0.0837476	0.0764191	0.069501	0.0629919	0.0568998	0.0512377	0.0459819	0.0410756	0.0364753	0.0321725	0.0281922	0.0245746	0.0213293	0.0184137	0.015756	0.0133024	0.0110505	0.00998605	0.00877598	0.00751933	0.00663023	0.00601397	0.00544465	0.00487456	0.00435446	0.0038901	0.00344464	0.00299306	0.00254749	0.00212691	0.00171932	0.00132095
		108	0.264233	0.251775	0.23926	0.22674	0.214287	0.201978	0.189864	0.177962	0.166301	0.154937	0.143921	0.13329	0.123052	0.113207	0.103765	0.0947555	0.0862118	0.0781533	0.0705792	0.0634949	0.0569097	0.0508024	0.0451217	0.0398249	0.0348976	0.0303546	0.0262252	0.0225129	0.0191758	0.0161465	0.0133719	0.0108451	0.00950152	0.00818388	0.00696923	0.00614876	0.00557995	0.00505099	0.00452426	0.00404616	0.00361802	0.00320414	0.00278218	0.00236459	0.00196899	0.00158318	0.00120467
		111	0.303492	0.289046	0.274535	0.260023	0.245586	0.231306	0.217238	0.203412	0.189869	0.176668	0.163865	0.151504	0.139606	0.128179	0.117241	0.106819	0.0969447	0.0876366	0.078896	0.0707249	0.0631279	0.0560865	0.0495565	0.0434962	0.0378847	0.0327253	0.0280347	0.0238089	0.0200077	0.0165691	0.0134416	0.010612	0.0089518	0.00753723	0.00638545	0.00563545	0.00510789	0.00461641	0.00413303	0.0036963	0.00330318	0.00292071	0.00253009	0.00214317	0.00177499	0.00141399	0.00105928
		114	0.340166	0.323859	0.30748	0.291106	0.274817	0.258695	0.242802	0.22718	0.211881	0.196969	0.1825	0.168528	0.155083	0.142184	0.129853	0.118115	0.107	0.0965266	0.0866985	0.0775141	0.0689728	0.0610593	0.0537361	0.0469626	0.0407116	0.0349756	0.0297592	0.0250516	0.0208139	0.0169899	0.01353	0.0104141	0.00845544	0.00697265	0.00589228	0.00520021	0.00469792	0.00423106	0.00377984	0.00337357	0.00300573	0.00264716	0.00228279	0.00192294	0.00157938	0.00124179	0.000910622
		117	0.372928	0.35496	0.336917	0.318884	0.300947	0.283188	0.265673	0.248455	0.231599	0.21517	0.199227	0.183828	0.169015	0.154813	0.141247	0.128344	0.116128	0.10462	0.0938261	0.0837417	0.074361	0.0656715	0.0576419	0.0502316	0.0434078	0.0371539	0.0314646	0.0263231	0.0216913	0.0175181	0.0137558	0.0103774	0.00815977	0.00663728	0.00562201	0.00496447	0.00446524	0.00400325	0.00356505	0.00317101	0.00281242	0.00246434	0.00211505	0.00177259	0.00144535	0.00112448	0.000811142
		120	0.404556	0.384996	0.365359	0.345738	0.326226	0.306904	0.287841	0.269105	0.250765	0.232893	0.21555	0.198798	0.182687	0.167248	0.152509	0.138495	0.125229	0.112734	0.101019	0.0900752	0.0798927	0.0704614	0.0617543	0.0537303	0.0463509	0.0395923	0.0334418	0.0278774	0.0228611	0.0183452	0.0142832	0.0106419	0.00819411	0.00664787	0.00567921	0.00502727	0.00450672	0.00402706	0.0035792	0.00317596	0.00280746	0.0024531	0.00210385	0.00176487	0.0014415	0.00112634	0.000820333
		123	0.439834	0.418517	0.397121	0.375749	0.354499	0.333454	0.31269	0.292283	0.272313	0.252857	0.233979	0.215746	0.198213	0.181417	0.16539	0.150155	0.135734	0.122153	0.109422	0.0975315	0.0864659	0.076217	0.0667608	0.058054	0.0500523	0.0427261	0.0360573	0.0300189	0.0245717	0.0196697	0.0152668	0.0113231	0.00864493	0.00707483	0.00612754	0.00545153	0.0048865	0.00436727	0.00388744	0.00345384	0.00305603	0.00267774	0.00231211	0.00196082	0.00162694	0.00130415	0.000992032
		126	0.483332	0.459866	0.43632	0.412806	0.389429	0.366279	0.343436	0.32099	0.299032	0.277644	0.256895	0.236856	0.217592	0.199142	0.181542	0.164816	0.148984	0.134076	0.120105	0.107057	0.0949126	0.0836657	0.0732922	0.0637459	0.0549761	0.0469477	0.0396383	0.0330161	0.027039	0.0216608	0.016834	0.0125131	0.00957084	0.0079632	0.0070104	0.00628269	0.00565296	0.00507481	0.00454303	0.00405997	0.00361467	0.00319528	0.00279681	0.00241707	0.00205795	0.00171346	0.00138025
		129	0.537947	0.511803	0.485577	0.459391	0.43336	0.407583	0.382151	0.357163	0.332725	0.308928	0.285847	0.26356	0.242137	0.221626	0.202063	0.183476	0.165884	0.149319	0.1338	0.119307	0.105818	0.0933263	0.0818071	0.0712095	0.0614757	0.0525657	0.0444531	0.0371001	0.0304606	0.0244861	0.0191267	0.0143305	0.0110614	0.00939178	0.00840691	0.00760198	0.00688977	0.00623517	0.0056329	0.00508249	0.00457199	0.00409394	0.00364535	0.00321998	0.00282011	0.0024387	0.00206732
		132	0.604361	0.574999	0.545549	0.516147	0.48692	0.45798	0.429429	0.401381	0.373956	0.347256	0.321364	0.296365	0.272339	0.249338	0.227406	0.206571	0.186853	0.168289	0.150899	0.134659	0.119544	0.105547	0.0926405	0.0807674	0.0698627	0.059881	0.0507921	0.0425514	0.0351073	0.0284075	0.0223983	0.017021	0.0133368	0.0115676	0.0105214	0.00961249	0.00879873	0.00804764	0.00735315	0.00671451	0.00611762	0.00555903	0.00503797	0.0045447	0.00408409	0.00364577	0.00321324
		135	0.681006	0.648013	0.614926	0.581889	0.549047	0.516528	0.484446	0.452933	0.422123	0.392131	0.363049	0.334969	0.307982	0.282149	0.257517	0.234121	0.211979	0.191133	0.171605	0.153366	0.13639	0.120668	0.106167	0.0928242	0.0805677	0.069347	0.0591277	0.0498573	0.0414779	0.0339329	0.027163	0.0211026	0.0168887	0.0149586	0.0138098	0.0127606	0.0118162	0.0109367	0.0101155	0.00935577	0.00863946	0.00796559	0.00733597	0.0067389	0.00618487	0.00565677	0.00512611
		138	0.764199	0.727446	0.690583	0.653769	0.617163	0.580915	0.545151	0.510018	0.475668	0.442226	0.409796	0.378478	0.348372	0.31955	0.292065	0.265956	0.241244	0.217973	0.196167	0.175792	0.156822	0.139246	0.123023	0.108088	0.0943595	0.0817841	0.0703234	0.0599162	0.050499	0.0420103	0.0343849	0.0275493	0.0226585	0.0204633	0.0191411	0.0178912	0.0167616	0.0156936	0.0146827	0.013742	0.012847	0.011996	0.0111936	0.0104291	0.00972241	0.00904511	0.00835215
		141	0.848056	0.807967	0.767744	0.727552	0.687566	0.647961	0.608873	0.57046	0.532888	0.496294	0.46079	0.426484	0.393486	0.361877	0.331718	0.303054	0.275908	0.250325	0.226332	0.203888	0.182971	0.163569	0.145633	0.129094	0.113867	0.0998953	0.0871378	0.0755263	0.0649933	0.0554743	0.046898	0.0391833	0.0333844	0.0307064	0.0290449	0.0274499	0.0259952	0.0245909	0.0232394	0.021973	0.0207578	0.019585	0.0184616	0.0173837	0.0163852	0.0154202	0.0144218
		144	0.92159	0.87957	0.837374	0.795165	0.753134	0.711475	0.670325	0.629849	0.590221	0.551588	0.514061	0.477752	0.442784	0.409243	0.377198	0.3467	0.317771	0.290461	0.264792	0.240725	0.218245	0.19734	0.177952	0.160013	0.143439	0.128172	0.114173	0.101372	0.0896996	0.0790944	0.0694807	0.0607708	0.0537295	0.0501802	0.0478495	0.045614	0.0435423	0.0415005	0.0395059	0.0376212	0.0357998	0.0340171	0.0322814	0.0306034	0.0290355	0.0275078	0.0259275
		147	0.967844	0.92664	0.885196	0.843662	0.802232	0.761109	0.720424	0.680328	0.640999	0.60258	0.565176	0.528897	0.493868	0.460182	0.42791	0.397108	0.367797	0.340025	0.313815	0.289133	0.265978	0.244336	0.224146	0.205348	0.187864	0.171642	0.156652	0.142825	0.130105	0.118437	0.107747	0.0979448	0.0892605	0.0842787	0.0807563	0.0773999	0.0742329	0.0710685	0.0679474	0.0649735	0.0620848	0.0592315	0.0564217	0.0536889	0.0511077	0.0485789	0.0459825
		150	0.966836	0.930512	0.893863	0.857008	0.820127	0.783416	0.746978	0.710938	0.675458	0.640667	0.60665	0.573502	0.541344	0.510266	0.480338	0.451614	0.424113	0.397881	0.372939	0.349268	0.326883	0.305776	0.285887	0.267171	0.249567	0.233034	0.217559	0.203091	0.189594	0.177033	0.165341	0.154434	0.143755	0.136708	0.131346	0.126258	0.121385	0.116487	0.111633	0.106976	0.102436	0.0979335	0.0934725	0.0891168	0.0849634	0.0808828	0.0767311
		155	0.901671	0.875007	0.847922	0.820483	0.792836	0.765146	0.737469	0.709879	0.682508	0.655456	0.628772	0.602521	0.576808	0.551711	0.527292	0.503595	0.480634	0.458449	0.437066	0.416482	0.396738	0.377833	0.359713	0.342362	0.32574	0.309831	0.294645	0.280162	0.266382	0.253294	0.240854	0.228993	0.216186	0.20657	0.198769	0.191364	0.184196	0.176981	0.169823	0.162914	0.156165	0.149462	0.142805	0.136289	0.130031	0.123875	0.117661
		160	0.767545	0.75483	0.741603	0.727866	0.713707	0.699234	0.684438	0.669332	0.653998	0.638491	0.622814	0.606987	0.591087	0.575169	0.559275	0.543438	0.527661	0.511975	0.496412	0.480996	0.465792	0.450806	0.436004	0.421398	0.406983	0.392769	0.3788	0.365099	0.351708	0.338653	0.325917	0.313461	0.298765	0.286437	0.27588	0.265818	0.256009	0.246148	0.236362	0.226876	0.217595	0.208377	0.199218	0.19024	0.181569	0.173037	0.164483
		165	0.57894	0.582597	0.585677	0.588106	0.589903	0.591099	0.591614	0.59139	0.590452	0.5888	0.586381	0.583168	0.579195	0.574487	0.569064	0.562935	0.556094	0.548562	0.540379	0.531597	0.5223	0.512506	0.502201	0.491432	0.480229	0.468633	0.456724	0.444573	0.432268	0.419872	0.407405	0.394862	0.378882	0.364174	0.350986	0.338339	0.325947	0.313517	0.301189	0.289194	0.277444	0.265784	0.254203	0.242839	0.231819	0.220976	0.210161
		170	0.366921	0.386786	0.40604	0.424543	0.442236	0.459071	0.4749	0.489599	0.503133	0.515447	0.526437	0.536024	0.544198	0.550951	0.556274	0.560156	0.562578	0.563553	0.563128	0.561382	0.558411	0.554246	0.548891	0.542425	0.534914	0.526425	0.517072	0.506974	0.496259	0.485024	0.473325	0.461197	0.444705	0.428308	0.413018	0.398244	0.383716	0.369178	0.354769	0.340709	0.326922	0.313254	0.299689	0.286369	0.273414	0.260669	0.248009
		175	0.166349	0.200028	0.233097	0.265356	0.29668	0.326948	0.355956	0.383528	0.409574	0.433994	0.456639	0.477385	0.496183	0.512993	0.52778	0.540513	0.551162	0.559733	0.566281	0.570903	0.573706	0.574724	0.573983	0.571584	0.567622	0.562189	0.555424	0.547485	0.53853	0.528685	0.518037	0.506657	0.490322	0.473014	0.45633	0.440083	0.424064	0.40807	0.39223	0.376737	0.361531	0.346471	0.331539	0.31687	0.302569	0.288506	0.27458
		180	0.00220842	0.0461693	0.0895394	0.132077	0.173604	0.213946	0.252856	0.29012	0.325611	0.359191	0.390677	0.419915	0.446822	0.471332	0.493389	0.512946	0.529966	0.544448	0.556453	0.566095	0.573478	0.578644	0.581632	0.582559	0.581541	0.578687	0.574155	0.568128	0.56079	0.55228	0.542711	0.532182	0.516404	0.498816	0.481398	0.464312	0.447432	0.430611	0.413962	0.397648	0.381627	0.365773	0.350066	0.334631	0.319559	0.304741	0.290103
		185	-0.115198	-0.064498	-0.0143639	0.0349362	0.0831898	0.130183	0.175642	0.219331	0.261098	0.300777	0.338167	0.373091	0.405443	0.435139	0.462107	0.486291	0.507647	0.526171	0.541929	0.555042	0.565614	0.573688	0.579313	0.582616	0.583726	0.582764	0.579896	0.575325	0.569248	0.561812	0.553146	0.543372	0.528239	0.51073	0.493033	0.475571	0.458295	0.441104	0.424097	0.407411	0.391015	0.374802	0.358751	0.342973	0.32755	0.31239	0.297439
		190	-0.188589	-0.133979	-0.0799135	-0.026677	0.0254976	0.076373	0.125661	0.173114	0.218563	0.261829	0.302697	0.340979	0.376555	0.409328	0.439218	0.466163	0.490116	0.51107	0.529094	0.544313	0.55683	0.56669	0.573945	0.578727	0.581176	0.581415	0.579619	0.576	0.570761	0.564054	0.556018	0.546787	0.532166	0.514837	0.497091	0.479508	0.462096	0.444787	0.427668	0.410859	0.394337	0.378007	0.361846	0.345959	0.330419	0.315148	0.300101
		195	-0.227542	-0.170943	-0.114878	-0.0596386	-0.0054689	0.0473834	0.0986216	0.147991	0.195317	0.240414	0.283058	0.323055	0.36028	0.394629	0.426017	0.45438	0.479668	0.501874	0.521067	0.537376	0.550905	0.561695	0.569802	0.575363	0.578519	0.579397	0.578175	0.57507	0.570288	0.563983	0.556299	0.547378	0.533037	0.515832	0.498101	0.480495	0.463052	0.445718	0.428579	0.411743	0.395193	0.378839	0.362656	0.346748	0.331183	0.315888	0.300825
		200	-0.241458	-0.184126	-0.127328	-0.0713585	-0.0164634	0.0371061	0.089049	0.139108	0.187107	0.232858	0.276135	0.316742	0.354549	0.389455	0.421369	0.450229	0.475984	0.498625	0.518224	0.534911	0.548789	0.559902	0.568302	0.574129	0.577528	0.578624	0.577598	0.574667	0.570041	0.563875	0.556311	0.547496	0.533203	0.516021	0.498296	0.480687	0.463239	0.445901	0.428758	0.411918	0.395365	0.379007	0.36282	0.346908	0.331341	0.316044	0.300978
		205	-0.236277	-0.179125	-0.122514	-0.0667387	-0.0120429	0.0413259	0.0930649	0.142916	0.190708	0.236253	0.279324	0.319725	0.357332	0.392041	0.423765	0.45244	0.478018	0.500488	0.519923	0.536453	0.550186	0.561161	0.56943	0.575136	0.578422	0.579413	0.578288	0.575268	0.570561	0.564321	0.556691	0.547817	0.533374	0.516121	0.498378	0.480764	0.463315	0.44597	0.428817	0.411974	0.395419	0.379057	0.362863	0.346944	0.331375	0.316076	0.301002
		210	-0.214899	-0.158708	-0.103072	-0.0482821	0.0054242	0.0578087	0.108569	0.157448	0.204282	0.248888	0.291041	0.330547	0.367288	0.401163	0.432088	0.460003	0.484857	0.506644	0.525433	0.541357	0.554524	0.564976	0.572758	0.578016	0.58089	0.581503	0.580035	0.576702	0.571714	0.565225	0.557372	0.5483	0.533545	0.516154	0.498378	0.480757	0.46331	0.445953	0.428787	0.41194	0.395385	0.379018	0.362814	0.346885	0.331316	0.316016	0.300929
		215	-0.178292	-0.123837	-0.0699539	-0.0169298	0.0350095	0.0856404	0.134662	0.181822	0.226967	0.269922	0.310466	0.348409	0.383641	0.416069	0.445613	0.472214	0.495825	0.516439	0.534126	0.549018	0.561226	0.570791	0.577752	0.582258	0.584444	0.584429	0.582392	0.578546	0.573098	0.5662	0.557986	0.548594	0.533396	0.515836	0.498026	0.480407	0.462974	0.445612	0.428437	0.411597	0.395052	0.378688	0.36248	0.346549	0.33099	0.315698	0.300602
		220	-0.126359	-0.0744772	-0.0231863	0.0272337	0.0765727	0.124627	0.1711	0.215746	0.258426	0.298977	0.337184	0.372861	0.405913	0.436253	0.463806	0.488522	0.510351	0.529288	0.545406	0.558831	0.569681	0.577992	0.583799	0.58725	0.588475	0.587587	0.584763	0.580209	0.574131	0.566678	0.557974	0.548153	0.532413	0.51469	0.496865	0.479272	0.46188	0.444536	0.427374	0.410566	0.394055	0.377719	0.36153	0.345617	0.330093	0.314834	0.299749
		225	-0.0586338	-0.0102574	0.0375089	0.0843955	0.130212	0.174782	0.217813	0.259073	0.298439	0.335763	0.370838	0.403487	0.433631	0.461191	0.486101	0.508317	0.527788	0.544516	0.55857	0.570072	0.579144	0.585823	0.590131	0.592218	0.592205	0.590198	0.586372	0.580923	0.574053	0.565905	0.556595	0.546248	0.529898	0.51206	0.494266	0.476743	0.459443	0.44216	0.425055	0.408324	0.391895	0.375629	0.359504	0.343651	0.328207	0.313024	0.29799
		230	0.0250237	0.0688677	0.112086	0.154421	0.195708	0.235802	0.27442	0.311345	0.346477	0.379684	0.410772	0.439574	0.466032	0.490074	0.511646	0.530711	0.547218	0.561174	0.572648	0.581753	0.588617	0.593274	0.595734	0.596148	0.594622	0.591257	0.586223	0.579702	0.571889	0.562924	0.552907	0.541957	0.524972	0.507115	0.489422	0.472044	0.454912	0.437762	0.420786	0.404206	0.387929	0.371804	0.355813	0.340088	0.324794	0.309757	0.294839
		235	0.123629	0.161867	0.199468	0.236191	0.271901	0.306491	0.33969	0.371301	0.40125	0.429426	0.455651	0.479769	0.501748	0.521525	0.539056	0.554316	0.567253	0.577878	0.586263	0.592507	0.596744	0.599006	0.599286	0.597736	0.594446	0.589505	0.583082	0.57534	0.566463	0.556586	0.545792	0.534192	0.516597	0.498868	0.481381	0.464255	0.447399	0.430488	0.413745	0.397422	0.3814	0.365517	0.349763	0.334265	0.319221	0.304429	0.28972
		240	0.234233	0.265841	0.29681	0.326917	0.356059	0.384177	0.411009	0.436388	0.460269	0.482564	0.503112	0.521775	0.538546	0.553374	0.566226	0.577091	0.585912	0.592711	0.597559	0.600539	0.601789	0.601341	0.599167	0.59542	0.590169	0.583492	0.575552	0.56649	0.55648	0.545646	0.534052	0.5218	0.50368	0.486277	0.469136	0.452405	0.435968	0.419437	0.403068	0.387141	0.371511	0.356006	0.340624	0.325485	0.310821	0.296404	0.282031
		245	0.351229	0.375388	0.398917	0.421609	0.443402	0.464283	0.484008	0.50244	0.519566	0.535323	0.549574	0.562195	0.573212	0.582581	0.590285	0.596325	0.600641	0.603265	0.604268	0.603716	0.601746	0.598393	0.593603	0.587533	0.580224	0.571744	0.562249	0.551854	0.540718	0.528956	0.516607	0.503767	0.485268	0.468433	0.451809	0.435649	0.419805	0.403827	0.388005	0.372644	0.35757	0.342607	0.327765	0.313144	0.29902	0.285134	0.27125
		250	0.466136	0.482421	0.498094	0.512969	0.527022	0.540292	0.55255	0.563693	0.573743	0.582664	0.59034	0.596667	0.601704	0.605412	0.607789	0.608853	0.608536	0.606884	0.603967	0.599831	0.594611	0.588345	0.580953	0.572593	0.56328	0.553066	0.542101	0.530474	0.518324	0.505758	0.492783	0.479498	0.460822	0.444821	0.428901	0.41351	0.39845	0.383218	0.368135	0.353529	0.339194	0.324956	0.310836	0.296912	0.283502	0.270318	0.257096
		255	0.568169	0.576733	0.584713	0.591943	0.598437	0.604281	0.609264	0.613317	0.616497	0.61879	0.620108	0.62036	0.619641	0.617915	0.615196	0.611514	0.606799	0.601107	0.594507	0.587025	0.578793	0.569853	0.560097	0.549686	0.538606	0.526894	0.514697	0.50207	0.489138	0.475995	0.462619	0.449109	0.430492	0.415584	0.400557	0.386129	0.372041	0.357747	0.343591	0.329925	0.316509	0.303177	0.289958	0.276907	0.26438	0.252067	0.239673
		260	0.64575	0.647448	0.648596	0.649048	0.648846	0.648127	0.646688	0.644496	0.641636	0.638117	0.633872	0.628827	0.623106	0.616676	0.609563	0.601812	0.593346	0.584234	0.574544	0.564282	0.553575	0.542471	0.530833	0.518829	0.506415	0.493614	0.480571	0.467311	0.453943	0.440547	0.427074	0.413631	0.395308	0.381709	0.367733	0.354434	0.341473	0.328276	0.315209	0.302636	0.290288	0.278012	0.265844	0.253812	0.24231	0.231005	0.21958
		265	0.688844	0.68523	0.681104	0.676334	0.670985	0.665233	0.658881	0.651922	0.644468	0.636544	0.628101	0.619076	0.609622	0.599702	0.589352	0.578631	0.567455	0.555906	0.544047	0.531872	0.519498	0.506985	0.494163	0.481213	0.468066	0.454729	0.441347	0.427921	0.414545	0.401288	0.388073	0.375022	0.357189	0.345033	0.332211	0.320146	0.308406	0.296408	0.284527	0.273144	0.261956	0.25083	0.239805	0.228882	0.218491	0.208276	0.197906
		270	0.691657	0.684826	0.677519	0.669613	0.661185	0.652438	0.643175	0.633409	0.623268	0.61279	0.601935	0.590647	0.579105	0.567259	0.555157	0.542867	0.530298	0.517543	0.504663	0.491643	0.478589	0.465573	0.452399	0.439261	0.426072	0.412822	0.399665	0.386578	0.373647	0.360933	0.348332	0.335987	0.318762	0.308077	0.296428	0.285617	0.275109	0.264327	0.253649	0.243469	0.233452	0.223491	0.21362	0.20382	0.194549	0.185434	0.176131
		275	0.654952	0.647226	0.639053	0.630313	0.621081	0.611581	0.601606	0.591175	0.580429	0.56941	0.558082	0.546388	0.534526	0.522433	0.510162	0.497791	0.48522	0.472553	0.459845	0.447081	0.434355	0.421756	0.409059	0.396481	0.38392	0.371352	0.358943	0.346654	0.334569	0.322741	0.311046	0.299654	0.283049	0.27374	0.263189	0.253551	0.24419	0.234543	0.224987	0.215928	0.207001	0.198129	0.189331	0.180577	0.172349	0.164255	0.155946
		280	0.587057	0.580582	0.57368	0.566225	0.558281	0.550085	0.541407	0.532267	0.522811	0.51308	0.50303	0.492602	0.482008	0.471166	0.460134	0.448993	0.437638	0.426182	0.414671	0.403099	0.391551	0.380131	0.368588	0.357165	0.345753	0.334316	0.323036	0.311865	0.300889	0.290159	0.279532	0.269214	0.253128	0.244983	0.235352	0.226705	0.218305	0.209611	0.200996	0.19288	0.184868	0.176912	0.169012	0.161135	0.153782	0.146545	0.139068
		285	0.502325	0.49865	0.494556	0.489907	0.484748	0.479323	0.473374	0.466912	0.460085	0.452926	0.445382	0.437384	0.429153	0.42059	0.411753	0.402728	0.393401	0.383892	0.374243	0.364457	0.354612	0.34483	0.334834	0.324898	0.314911	0.304825	0.294842	0.28491	0.275122	0.26553	0.255978	0.246705	0.230962	0.223693	0.21474	0.206833	0.199146	0.191159	0.183238	0.175824	0.16849	0.161216	0.153979	0.146751	0.140048	0.133447	0.126585
		290	0.417199	0.417053	0.416486	0.41535	0.413669	0.411685	0.409116	0.405956	0.402354	0.398333	0.393826	0.388754	0.383343	0.377478	0.371216	0.364643	0.357641	0.350334	0.34276	0.334935	0.326932	0.318885	0.310502	0.302082	0.293515	0.284748	0.275999	0.267219	0.258511	0.249925	0.241302	0.23291	0.217303	0.210593	0.202049	0.194603	0.187356	0.179802	0.172307	0.165327	0.158411	0.15156	0.144729	0.137898	0.131599	0.12539	0.118904
		295	0.345642	0.348916	0.35176	0.354016	0.355685	0.357011	0.357683	0.357683	0.357158	0.356121	0.354493	0.352182	0.349421	0.346077	0.342207	0.3379	0.33303	0.327725	0.32202	0.315943	0.309567	0.303034	0.296038	0.288904	0.281523	0.273838	0.266082	0.258209	0.250334	0.242509	0.234569	0.22681	0.211165	0.204731	0.196359	0.189126	0.182076	0.174714	0.167406	0.160623	0.153895	0.147236	0.140584	0.133928	0.127814	0.121781	0.11546
		300	0.29509	0.301065	0.306601	0.311527	0.315832	0.319756	0.322969	0.325442	0.327319	0.328607	0.329214	0.329043	0.328325	0.32692	0.324883	0.322301	0.319047	0.315249	0.310942	0.306162	0.300981	0.295552	0.289555	0.283334	0.276785	0.269845	0.262761	0.255491	0.248157	0.240815	0.233297	0.225918	0.210139	0.203784	0.195424	0.188232	0.181216	0.173882	0.1666	0.159852	0.153154	0.14653	0.139904	0.133273	0.127193	0.121191	0.114893
[truncated: 794 more columns]

## Sheet: fig2a
PPL Cr		Frequ
	time		-499	-494	-489	-484	-479	-474	-469	-464	-459	-454	-449	-444	-439	-434	-429	-424	-419	-414	-409	-404	-399	-394	-389	-384	-379	-374	-369	-364	-359	-354	-349	-344	-339	-334	-329	-324	-319	-314	-309	-304	-299	-294	-289	-284	-279	-274	-269
		4	0.00524438	0.0037702	0.00226678	0.000748111	-0.000768715	-0.00228016	-0.00376739	-0.00522259	-0.00664514	-0.00801277	-0.00931605	-0.0105435	-0.0116809	-0.0127098	-0.0136303	-0.0144516	-0.0151965	-0.0158343	-0.0163614	-0.0167747	-0.0170758	-0.0172615	-0.017357	-0.0173319	-0.0171682	-0.0168862	-0.0164767	-0.0159446	-0.0152972	-0.0145509	-0.0137115	-0.0127865	-0.0117566	-0.0106367	-0.0094646	-0.00824699	-0.00699548	-0.00572358	-0.00443883	-0.00316606	-0.00192375	-0.000710959	0.000457386	0.00159883	0.00271255	0.00376913	0.00474192
		5	0.0571502	0.0551181	0.0530236	0.05088	0.0487061	0.0465047	0.0442945	0.0420875	0.039885	0.0377137	0.0355842	0.0335062	0.0314949	0.0295718	0.0277312	0.0259642	0.0242669	0.0226667	0.0211701	0.0197878	0.0185202	0.0173753	0.0163367	0.0154217	0.0146436	0.0139902	0.0134708	0.0130766	0.0128052	0.0126429	0.0125867	0.0126268	0.0127863	0.0130485	0.013379	0.0137719	0.014214	0.0146847	0.0151754	0.0156603	0.0161306	0.0165895	0.0170101	0.017416	0.0177978	0.0181159	0.0183517
		6	0.104697	0.102079	0.0993639	0.0965628	0.0936974	0.090773	0.0878037	0.0848066	0.0817856	0.078769	0.0757668	0.0727858	0.0698429	0.0669577	0.0641227	0.0613342	0.0586068	0.0559633	0.0534145	0.0509793	0.0486615	0.0464709	0.0443987	0.0424518	0.0406411	0.0389661	0.0374344	0.0360338	0.0347707	0.0336337	0.0326218	0.031725	0.0309678	0.0303296	0.0297829	0.0293266	0.028946	0.0286138	0.0283178	0.0280354	0.0277675	0.0275225	0.0272626	0.0270169	0.0267671	0.0264653	0.0261015
		7	0.134532	0.13155	0.128442	0.125221	0.121908	0.118514	0.115046	0.111524	0.107956	0.104368	0.100768	0.097157	0.0935538	0.0899707	0.0864052	0.082862	0.0793688	0.0759445	0.0726035	0.0693701	0.0662519	0.0632541	0.0603729	0.0576067	0.0549712	0.0524786	0.0501333	0.0479224	0.0458619	0.0439373	0.0421534	0.0404997	0.0389987	0.0376263	0.0363637	0.0352146	0.0341612	0.0331782	0.0322473	0.0313515	0.0305011	0.0297132	0.0289448	0.0282265	0.0275353	0.0268147	0.0260637
		8	0.147239	0.144284	0.141191	0.137975	0.134652	0.131239	0.127739	0.124172	0.120551	0.116892	0.113199	0.109469	0.10572	0.101953	0.0981708	0.0943894	0.0906421	0.0869398	0.0832984	0.0797438	0.0762869	0.0729234	0.0696504	0.066467	0.0633935	0.0604502	0.057637	0.0549471	0.0523976	0.049968	0.0476662	0.045485	0.0434384	0.041503	0.0396719	0.0379515	0.0363192	0.0347608	0.0332536	0.0317859	0.0303776	0.0290524	0.0277681	0.0265586	0.0253984	0.0242273	0.0230537
		9	0.148299	0.14592	0.14341	0.140778	0.138034	0.135201	0.132275	0.129274	0.126213	0.123095	0.119921	0.116686	0.113399	0.110055	0.106658	0.103235	0.0998135	0.0963936	0.092988	0.0896216	0.0863035	0.0830195	0.0797657	0.0765442	0.0733816	0.0703047	0.0673106	0.0643993	0.0615819	0.058833	0.0561654	0.0535741	0.0510571	0.048602	0.0462147	0.0438991	0.0416324	0.0394259	0.0372568	0.0351179	0.0330409	0.0310497	0.0291025	0.0272374	0.0254354	0.023634	0.0218467
		10	0.149971	0.148574	0.147052	0.145412	0.143657	0.141813	0.139873	0.137844	0.135739	0.133544	0.131256	0.128873	0.126393	0.123806	0.12111	0.118348	0.115527	0.112641	0.109695	0.106712	0.103694	0.100621	0.0974902	0.0943085	0.0911057	0.0879118	0.0847236	0.0815445	0.0783763	0.0751933	0.0720116	0.0688322	0.0656397	0.0624382	0.0592526	0.0560795	0.0528975	0.0497499	0.0466184	0.0435044	0.0404575	0.0374932	0.0345712	0.031734	0.0289712	0.0262212	0.0234986
		11	0.147072	0.146867	0.146541	0.146094	0.145526	0.144859	0.144083	0.143181	0.142161	0.140999	0.139691	0.138234	0.136617	0.134825	0.13284	0.130719	0.128444	0.126007	0.123406	0.120668	0.117786	0.114744	0.111536	0.108181	0.104701	0.101127	0.0974589	0.0937024	0.0898538	0.0858962	0.0818477	0.0777222	0.0734982	0.0692021	0.0648813	0.0605267	0.0561288	0.0517586	0.0474169	0.0431156	0.0389294	0.0348599	0.0308637	0.0269927	0.023248	0.0195715	0.0159713
		12	0.132986	0.134107	0.13511	0.13599	0.136745	0.137389	0.137901	0.138242	0.13841	0.138385	0.138156	0.137724	0.137066	0.136162	0.134973	0.133571	0.131915	0.129996	0.127809	0.125381	0.122696	0.119749	0.116541	0.113091	0.109405	0.105513	0.101418	0.0971264	0.0926385	0.0879514	0.0830844	0.0780687	0.072885	0.0675724	0.0622	0.0567503	0.0512371	0.0457513	0.0403259	0.0349897	0.0298425	0.0248746	0.0200394	0.0153919	0.0109464	0.00664891	0.00249722
		13	0.0960556	0.0985259	0.100892	0.103142	0.10528	0.107305	0.109184	0.110854	0.112315	0.113555	0.114557	0.115318	0.115807	0.11599	0.115815	0.11536	0.11456	0.113415	0.111911	0.110072	0.107889	0.105372	0.102523	0.0993604	0.0958598	0.0920547	0.0879487	0.0835447	0.0788556	0.0738889	0.0686699	0.0632502	0.0576214	0.0518168	0.0459192	0.0399049	0.0338205	0.0277645	0.0218089	0.0159985	0.0104545	0.00517166	0.000101163	-0.00470242	-0.00921967	-0.0135041	-0.017575
		14	0.0394406	0.0428781	0.0462314	0.0494916	0.0526654	0.0557333	0.0586434	0.061329	0.0637937	0.0660505	0.0680691	0.0698393	0.0713281	0.0724896	0.0732599	0.0737207	0.0737875	0.0734648	0.0727437	0.071635	0.0701412	0.0682968	0.0661018	0.0635654	0.060636	0.0573457	0.0537024	0.0497116	0.0454059	0.0407826	0.0358757	0.0307569	0.0254348	0.0199211	0.0143036	0.00854406	0.00272621	-0.00306444	-0.00871927	-0.0141852	-0.0193358	-0.0241457	-0.0286662	-0.0328557	-0.0366861	-0.0402165	-0.0434863
		15	-0.0108962	-0.00734355	-0.00385385	-0.000437891	0.00292094	0.00618658	0.00929864	0.0122075	0.014927	0.0174919	0.0198724	0.0220346	0.0239425	0.0255557	0.0268121	0.0277864	0.0283953	0.0286354	0.0285026	0.0279927	0.0271238	0.0259509	0.0244724	0.0226817	0.0205068	0.0179756	0.0151029	0.0118996	0.00839973	0.00457004	0.0004582	-0.00384549	-0.00832345	-0.0129963	-0.0177844	-0.0227383	-0.0277445	-0.0327395	-0.0375966	-0.0422701	-0.04664	-0.0506248	-0.0542704	-0.0575669	-0.0604843	-0.0630913	-0.0654412
		16	-0.0359159	-0.0333454	-0.0308254	-0.0283744	-0.0259706	-0.0236589	-0.0215082	-0.0195351	-0.0177173	-0.015987	-0.0143647	-0.0129125	-0.0116706	-0.0106469	-0.00989487	-0.00934488	-0.00907251	-0.00909975	-0.00942215	-0.0100488	-0.0109441	-0.0120449	-0.0133494	-0.01488	-0.0167122	-0.0188264	-0.0211961	-0.0238144	-0.0266567	-0.0298027	-0.0331958	-0.0367357	-0.040392	-0.0442182	-0.0481456	-0.0522334	-0.0563568	-0.0604737	-0.0644588	-0.0682766	-0.0718226	-0.0749488	-0.0776864	-0.0800712	-0.0820701	-0.0837602	-0.0852047
		17	-0.0184763	-0.0178507	-0.017285	-0.0168136	-0.0164253	-0.0161567	-0.0160947	-0.0162126	-0.0164907	-0.0168211	-0.017219	-0.017772	-0.0185069	-0.0193793	-0.020429	-0.0215852	-0.0229011	-0.0244156	-0.0261112	-0.0279773	-0.0299865	-0.0320755	-0.0342369	-0.0365066	-0.038942	-0.0415346	-0.0442456	-0.0470765	-0.0500215	-0.0531985	-0.0565406	-0.0599478	-0.0633881	-0.0669319	-0.0705211	-0.0742258	-0.0779195	-0.081561	-0.085051	-0.0883548	-0.0913764	-0.0939244	-0.0959876	-0.0976479	-0.0988893	-0.0998002	-0.100447
		18	0.0479427	0.0460703	0.0441	0.0419744	0.0396814	0.0372045	0.0344376	0.031427	0.0281668	0.0248148	0.0213585	0.0177093	0.0138627	0.00992246	0.0058666	0.00177977	-0.00235333	-0.0065861	-0.0108842	-0.0151947	-0.0195113	-0.0237735	-0.0279706	-0.0321474	-0.0363255	-0.0405223	-0.0446891	-0.0488273	-0.0529513	-0.0571994	-0.0615025	-0.0657687	-0.0699751	-0.0741832	-0.0783416	-0.082527	-0.0866203	-0.0905621	-0.0942807	-0.0977213	-0.100786	-0.10329	-0.105144	-0.106475	-0.107317	-0.107748	-0.10781
		19	0.144781	0.140616	0.136286	0.131718	0.126869	0.121748	0.116225	0.110338	0.104036	0.0975213	0.0907743	0.0837374	0.0764337	0.0690034	0.0614641	0.0539235	0.046397	0.0388285	0.0312732	0.023845	0.0165078	0.0093226	0.00231128	-0.00456495	-0.0112979	-0.0179291	-0.0244131	-0.0307296	-0.0368974	-0.0430548	-0.049136	-0.0550728	-0.0608608	-0.0665305	-0.0720418	-0.0774821	-0.0827365	-0.0876987	-0.0923008	-0.0964454	-0.100015	-0.102892	-0.104898	-0.106207	-0.106912	-0.107083	-0.106719
		20	0.250079	0.244356	0.23839	0.232112	0.225448	0.218426	0.210907	0.202895	0.194288	0.185297	0.17589	0.166065	0.155864	0.145438	0.134853	0.124251	0.11367	0.103066	0.0925101	0.0821712	0.0719602	0.0619542	0.0521786	0.0426117	0.0332849	0.0241312	0.0151882	0.00651375	-0.00189141	-0.0101463	-0.0182078	-0.0260324	-0.0336474	-0.0410485	-0.0482045	-0.0552165	-0.0619768	-0.0683189	-0.0741382	-0.0792767	-0.0836122	-0.0871425	-0.089611	-0.0912331	-0.0921775	-0.0924986	-0.0921505
		21	0.340952	0.334623	0.327983	0.321004	0.31359	0.305767	0.29741	0.288474	0.278827	0.268637	0.257854	0.246549	0.234742	0.222563	0.210119	0.197594	0.185054	0.172476	0.159948	0.147672	0.13553	0.123615	0.111951	0.100533	0.089388	0.0784343	0.0676823	0.0572325	0.0471289	0.0372806	0.027695	0.0183932	0.00930144	0.000477165	-0.00806007	-0.0164214	-0.0245163	-0.032127	-0.0390711	-0.0451402	-0.050238	-0.0544779	-0.0575992	-0.0598641	-0.061482	-0.062489	-0.0628055
		22	0.407053	0.400863	0.394318	0.387458	0.380203	0.372529	0.364332	0.355545	0.346039	0.3359	0.325063	0.313644	0.301604	0.289051	0.276113	0.263009	0.249846	0.23664	0.223486	0.210589	0.197832	0.185324	0.173076	0.161089	0.149361	0.137806	0.126403	0.115282	0.104532	0.0940862	0.083902	0.0739848	0.0642136	0.0547006	0.045463	0.0363888	0.0275521	0.0191921	0.0115693	0.00492773	-0.000695639	-0.00551671	-0.0093544	-0.0124974	-0.0151477	-0.0173085	-0.018882
		23	0.440832	0.435235	0.42928	0.423089	0.416609	0.409752	0.402423	0.394566	0.386086	0.376981	0.367151	0.356735	0.345622	0.333913	0.321729	0.309299	0.296779	0.284223	0.27174	0.25953	0.24752	0.235796	0.224356	0.213189	0.202259	0.191486	0.180823	0.170392	0.160287	0.150455	0.140811	0.131354	0.121923	0.112684	0.103664	0.0947571	0.0860176	0.0776841	0.0700602	0.0633894	0.0576454	0.0525294	0.048104	0.044085	0.0403288	0.0368725	0.0338036
		24	0.442428	0.437519	0.432285	0.426932	0.421437	0.415652	0.40945	0.402808	0.395692	0.388016	0.379627	0.370679	0.361025	0.350792	0.340056	0.329012	0.317864	0.306697	0.295658	0.284918	0.274466	0.264364	0.254591	0.245103	0.235847	0.22677	0.217811	0.209055	0.200555	0.192237	0.183989	0.175809	0.167521	0.159351	0.151368	0.143449	0.135651	0.128167	0.121283	0.115214	0.10989	0.104945	0.100334	0.0958212	0.0913615	0.0870395	0.0829361
		25	0.411366	0.406868	0.402084	0.397278	0.392464	0.387456	0.382094	0.376367	0.370309	0.363758	0.356514	0.34876	0.340359	0.331495	0.322201	0.312584	0.302876	0.293179	0.283701	0.27456	0.265804	0.257467	0.249534	0.241937	0.234639	0.227604	0.220777	0.214214	0.207853	0.201575	0.195261	0.188925	0.182419	0.176014	0.169841	0.163736	0.157778	0.152089	0.146871	0.14227	0.13824	0.134324	0.130433	0.126407	0.122301	0.118274	0.114404
		26	0.343685	0.339255	0.334568	0.329923	0.325349	0.320665	0.315678	0.310349	0.304766	0.298732	0.292048	0.284936	0.277285	0.269352	0.261158	0.252686	0.244144	0.235625	0.227428	0.2196	0.212226	0.205312	0.198887	0.1929	0.187357	0.182218	0.177458	0.173115	0.168967	0.164842	0.160621	0.156346	0.151942	0.14771	0.143852	0.140155	0.136695	0.133496	0.130686	0.128313	0.126409	0.124434	0.122306	0.119944	0.117486	0.11518	0.113124
		27	0.243651	0.239097	0.234322	0.229593	0.224927	0.220185	0.215168	0.209792	0.204192	0.198173	0.191586	0.184666	0.177331	0.169905	0.162438	0.154782	0.147066	0.139384	0.132116	0.125226	0.118789	0.112784	0.107317	0.102414	0.0981337	0.0944133	0.0912753	0.0887543	0.0864743	0.0842237	0.0818807	0.0795283	0.0771714	0.075134	0.0736825	0.0725371	0.0717309	0.0711992	0.071042	0.0712192	0.0718626	0.0723781	0.07273	0.0728903	0.0730467	0.0735469	0.0744937
		28	0.121662	0.117032	0.112224	0.107444	0.102661	0.0977711	0.0926169	0.0870745	0.0813085	0.0751868	0.0686611	0.0619361	0.054918	0.0479641	0.0411781	0.0343295	0.0274337	0.0205852	0.0142128	0.00820244	0.00260215	-0.00265927	-0.0074152	-0.0114854	-0.014769	-0.0173865	-0.019255	-0.0203449	-0.0211343	-0.0218232	-0.0225865	-0.0232969	-0.0238773	-0.0239781	-0.0232908	-0.0221387	-0.0205995	-0.0187849	-0.0165479	-0.0139831	-0.0109068	-0.00789292	-0.00494278	-0.00205675	0.000973766	0.00456152	0.00879692
		29	-0.00746512	-0.0117207	-0.0160754	-0.0203959	-0.024817	-0.0294078	-0.0342655	-0.0395064	-0.0449656	-0.050648	-0.0564996	-0.0623951	-0.0684609	-0.0743721	-0.0799722	-0.085527	-0.0911085	-0.0966349	-0.101672	-0.106382	-0.110765	-0.114938	-0.118702	-0.121715	-0.123856	-0.125311	-0.125971	-0.125815	-0.12531	-0.124618	-0.124029	-0.123387	-0.122546	-0.121109	-0.118757	-0.115823	-0.11254	-0.109031	-0.105043	-0.10066	-0.0957193	-0.0907031	-0.0856081	-0.0804803	-0.0750613	-0.0689756	-0.0621342
		30	-0.124826	-0.128053	-0.131264	-0.134386	-0.137705	-0.141246	-0.145052	-0.149193	-0.153511	-0.15785	-0.162086	-0.166244	-0.170431	-0.174412	-0.178034	-0.181537	-0.185028	-0.188462	-0.191473	-0.194208	-0.19671	-0.199142	-0.201308	-0.202744	-0.203314	-0.203265	-0.202502	-0.201029	-0.199219	-0.197152	-0.195274	-0.193418	-0.191409	-0.188802	-0.185286	-0.181162	-0.176806	-0.172324	-0.167364	-0.161923	-0.15592	-0.149719	-0.143338	-0.136933	-0.130178	-0.122828	-0.114768
		31	-0.20958	-0.211221	-0.212748	-0.214111	-0.215764	-0.217646	-0.219771	-0.222164	-0.224648	-0.226927	-0.228866	-0.23066	-0.23233	-0.233782	-0.234934	-0.235964	-0.236949	-0.2379	-0.238609	-0.239137	-0.239517	-0.239919	-0.240174	-0.239795	-0.23864	-0.236975	-0.234793	-0.232131	-0.229209	-0.225988	-0.223045	-0.220214	-0.217377	-0.214051	-0.209948	-0.205296	-0.200588	-0.195848	-0.190686	-0.184971	-0.178726	-0.172203	-0.165474	-0.158835	-0.151889	-0.144591	-0.136745
		32	-0.246752	-0.246388	-0.245914	-0.245258	-0.245001	-0.244971	-0.245147	-0.245552	-0.245951	-0.245954	-0.245475	-0.244895	-0.244078	-0.243074	-0.241928	-0.240767	-0.239568	-0.238417	-0.237321	-0.236234	-0.2351	-0.234019	-0.23286	-0.231201	-0.228936	-0.226308	-0.223412	-0.220323	-0.217068	-0.213482	-0.21019	-0.207028	-0.204049	-0.200785	-0.196946	-0.192663	-0.188458	-0.184272	-0.179735	-0.174576	-0.168917	-0.162929	-0.156745	-0.150828	-0.144706	-0.138514	-0.131958
		33	-0.229771	-0.227278	-0.224813	-0.22226	-0.220281	-0.218569	-0.217056	-0.215769	-0.214393	-0.212511	-0.21013	-0.207789	-0.205183	-0.202498	-0.199886	-0.197459	-0.195091	-0.192931	-0.191221	-0.189798	-0.188428	-0.187079	-0.185689	-0.18395	-0.181815	-0.179491	-0.177132	-0.174851	-0.172506	-0.169803	-0.167272	-0.164747	-0.162555	-0.160292	-0.157662	-0.154729	-0.151942	-0.149166	-0.146092	-0.14232	-0.138035	-0.133377	-0.128491	-0.123966	-0.119377	-0.11493	-0.110276
		34	-0.163232	-0.158878	-0.154773	-0.1508	-0.14763	-0.144855	-0.142341	-0.140097	-0.137731	-0.134828	-0.131494	-0.128374	-0.125061	-0.121844	-0.118934	-0.116429	-0.114164	-0.112325	-0.111367	-0.111007	-0.110758	-0.110426	-0.110073	-0.109533	-0.108843	-0.108148	-0.107609	-0.10735	-0.107117	-0.106489	-0.105792	-0.104857	-0.104356	-0.10395	-0.103335	-0.102561	-0.101922	-0.101299	-0.100444	-0.0988198	-0.0966289	-0.094009	-0.0910392	-0.0883968	-0.085824	-0.0834911	-0.0810313
		35	-0.0617868	-0.0563988	-0.0514807	-0.0469896	-0.0435292	-0.0406669	-0.0381936	-0.0360703	-0.0338739	-0.0311745	-0.0281382	-0.0254321	-0.0226668	-0.0201826	-0.0181773	-0.0167211	-0.0157174	-0.0153654	-0.0162329	-0.0179688	-0.0197965	-0.021321	-0.0228259	-0.0243128	-0.0258751	-0.0276131	-0.0296367	-0.0320427	-0.0345268	-0.0365731	-0.0382553	-0.039428	-0.0410584	-0.0428262	-0.0444717	-0.0461015	-0.0478219	-0.0495992	-0.0512351	-0.0520797	-0.0523045	-0.0520337	-0.0512419	-0.0506121	-0.0501762	-0.04996	-0.0496542
		36	0.0520874	0.0572804	0.0618558	0.0657465	0.0684712	0.0704091	0.0717909	0.072717	0.0735853	0.0748812	0.076451	0.0777168	0.0789419	0.0797673	0.0800614	0.0797933	0.0789186	0.0772097	0.0741132	0.0700114	0.0659698	0.0625752	0.0592349	0.0557772	0.0520831	0.0480679	0.0437023	0.0389437	0.0340719	0.0296822	0.0259018	0.0228417	0.019356	0.0158049	0.0123301	0.00872406	0.00507282	0.00126454	-0.002534	-0.00559943	-0.00801317	-0.00989905	-0.0111068	-0.0122643	-0.0137699	-0.0154322	-0.0170353
		37	0.154576	0.158511	0.161802	0.164259	0.16556	0.165968	0.165653	0.164736	0.16357	0.162734	0.162172	0.16141	0.160594	0.159366	0.157676	0.155541	0.152735	0.149001	0.143887	0.137787	0.131988	0.127249	0.122666	0.117885	0.112809	0.107353	0.101531	0.0953709	0.0890461	0.0832214	0.0781697	0.0739709	0.069428	0.0649316	0.0604413	0.0556509	0.0508242	0.0457335	0.0404966	0.0358742	0.0318963	0.0284666	0.025809	0.0233773	0.0204046	0.0173083	0.0142874
		38	0.229521	0.231546	0.232983	0.233551	0.233118	0.231822	0.229662	0.226698	0.223264	0.220084	0.217219	0.214259	0.211274	0.207941	0.204322	0.20045	0.195918	0.190451	0.183732	0.176179	0.169208	0.163637	0.158375	0.152946	0.147296	0.141308	0.134995	0.128416	0.121585	0.11524	0.10979	0.105305	0.100597	0.0960003	0.0912588	0.086044	0.0807582	0.0751466	0.069291	0.063903	0.0591326	0.0549768	0.0515913	0.0485375	0.0447942	0.0409163	0.0371786
		39	0.271878	0.271948	0.271488	0.270184	0.268109	0.265318	0.261566	0.256786	0.251335	0.246108	0.24125	0.2363	0.231326	0.226044	0.220683	0.21526	0.209243	0.202329	0.194331	0.185718	0.177904	0.171654	0.165874	0.160063	0.15421	0.148128	0.141799	0.135269	0.12842	0.122036	0.116649	0.112354	0.107988	0.10373	0.0991401	0.0939207	0.0885504	0.0828695	0.0769471	0.0713891	0.0664402	0.0622422	0.0587733	0.0557222	0.0519752	0.0480594	0.0444115
		40	0.285725	0.284287	0.282326	0.279531	0.276183	0.272302	0.267439	0.261373	0.25448	0.247828	0.241598	0.235131	0.22856	0.221622	0.214769	0.208016	0.20074	0.192612	0.18353	0.174044	0.165467	0.158385	0.151866	0.145508	0.139338	0.133081	0.126682	0.120162	0.113336	0.10696	0.101686	0.0976413	0.0936917	0.0898187	0.0854609	0.08035	0.0749908	0.0693766	0.0636185	0.0582359	0.053496	0.0497057	0.0466549	0.0441261	0.0410336	0.0377623	0.0349331
		41	0.279725	0.277459	0.274613	0.270897	0.266755	0.262242	0.256787	0.250085	0.242457	0.235107	0.228218	0.220881	0.213282	0.205124	0.197124	0.189317	0.181015	0.171881	0.161847	0.151549	0.142148	0.134011	0.126424	0.11916	0.1123	0.105508	0.0986765	0.0918465	0.0848343	0.0782662	0.0728888	0.0688499	0.0650528	0.0613455	0.0570936	0.0520344	0.0466272	0.041024	0.0354359	0.0303567	0.0259886	0.0227752	0.0204363	0.0187895	0.0168095	0.0146508	0.0131131
		42	0.264263	0.261978	0.259008	0.255095	0.250765	0.246165	0.24072	0.234131	0.226571	0.21933	0.212542	0.205106	0.197215	0.188476	0.179842	0.171389	0.162425	0.152608	0.141861	0.130901	0.120723	0.111486	0.102713	0.0943124	0.086435	0.0787498	0.0711157	0.0636506	0.0562288	0.0492266	0.0434373	0.0390093	0.0349123	0.0309821	0.0265768	0.0214031	0.0158015	0.0100422	0.00445035	-0.000404103	-0.00448119	-0.00724755	-0.00891553	-0.00970007	-0.0105571	-0.0115592	-0.0117907
		43	0.249679	0.248105	0.245712	0.242279	0.238351	0.234189	0.229313	0.223512	0.216779	0.210393	0.20436	0.197558	0.190087	0.181458	0.172791	0.164174	0.154994	0.144863	0.133733	0.12236	0.111588	0.101434	0.0916249	0.0821136	0.0730962	0.0643303	0.055722	0.0474872	0.0395364	0.0319149	0.0254568	0.0202639	0.0154079	0.010856	0.00598687	0.00045457	-0.00551948	-0.0116334	-0.0174917	-0.0223893	-0.0264352	-0.0291327	-0.0304914	-0.0307556	-0.0308787	-0.0311172	-0.0304841
		44	0.241183	0.240934	0.239742	0.237406	0.234434	0.231229	0.227442	0.222973	0.217686	0.212774	0.208034	0.202487	0.196044	0.188173	0.180064	0.171776	0.162828	0.152752	0.141604	0.130166	0.119138	0.108422	0.0979315	0.0875692	0.0775187	0.0677066	0.0581803	0.0492303	0.0407603	0.0324433	0.0251483	0.0189172	0.012947	0.00739939	0.00170801	-0.00448693	-0.011022	-0.0177068	-0.0241635	-0.0295022	-0.0338816	-0.037023	-0.0386012	-0.0389065	-0.0389351	-0.0390983	-0.0383084
		45	0.24044	0.241883	0.242281	0.241436	0.239804	0.237933	0.235606	0.232739	0.229212	0.226098	0.222966	0.219025	0.213937	0.207227	0.200086	0.192476	0.184055	0.174287	0.163438	0.152301	0.141393	0.130509	0.119734	0.108875	0.0980746	0.0874586	0.0772514	0.0677728	0.0589093	0.0499363	0.041768	0.0343839	0.0271521	0.0203813	0.0135849	0.00648879	-0.000744934	-0.00817058	-0.0154833	-0.0216008	-0.0266575	-0.0306574	-0.0329252	-0.0338304	-0.0343878	-0.035168	-0.0349029
		46	0.246335	0.249371	0.251303	0.251901	0.251574	0.251057	0.250168	0.248738	0.24683	0.245395	0.243812	0.241436	0.237663	0.232175	0.226152	0.219363	0.211604	0.202299	0.191998	0.181516	0.171116	0.160477	0.149826	0.13892	0.127842	0.116893	0.106448	0.0968005	0.0878578	0.0785255	0.0697089	0.061351	0.0530336	0.0451385	0.0372703	0.029311	0.0214971	0.013409	0.00525989	-0.00169888	-0.00750061	-0.0124232	-0.0155539	-0.0173628	-0.0188227	-0.0206311	-0.02136
		47	0.254472	0.258515	0.261429	0.262976	0.263522	0.26393	0.264017	0.263451	0.262584	0.262268	0.261844	0.260608	0.257804	0.253327	0.248307	0.242294	0.235225	0.226501	0.216968	0.207468	0.197939	0.187978	0.177883	0.167454	0.156703	0.146095	0.136008	0.126715	0.118227	0.109104	0.10014	0.09129	0.0824165	0.0738828	0.0654026	0.0570187	0.0490421	0.0407029	0.0321131	0.0246602	0.0184084	0.0129258	0.0091936	0.0066122	0.00427685	0.00144306	-0.000361192
		48	0.262798	0.266973	0.270046	0.271811	0.272594	0.273257	0.273592	0.273157	0.272559	0.272617	0.272771	0.272089	0.269782	0.266014	0.261788	0.256423	0.250039	0.242021	0.233454	0.225215	0.21687	0.208006	0.198911	0.1895	0.179709	0.170147	0.161034	0.152648	0.145183	0.136901	0.12838	0.119648	0.11086	0.102329	0.0938962	0.0857175	0.0781105	0.0700548	0.0615811	0.0541297	0.0478588	0.0423409	0.0384464	0.035401	0.0323869	0.0287203	0.0258931
		49	0.27174	0.275228	0.277662	0.278965	0.279409	0.279654	0.279504	0.278567	0.277565	0.277352	0.277541	0.276889	0.274667	0.271346	0.267722	0.262892	0.257216	0.250052	0.242607	0.235808	0.228853	0.221395	0.213688	0.205754	0.197449	0.189471	0.18179	0.17471	0.168632	0.161667	0.154056	0.145957	0.137748	0.129722	0.121877	0.114418	0.107522	0.100107	0.0921069	0.0849376	0.078909	0.0737042	0.0699224	0.0666021	0.0630414	0.0586637	0.0547938
		50	0.286281	0.28849	0.289698	0.290046	0.289735	0.289029	0.287839	0.285992	0.284104	0.28316	0.282924	0.281914	0.279456	0.276343	0.273133	0.26873	0.263741	0.257466	0.25112	0.245697	0.240122	0.234122	0.227975	0.221728	0.215118	0.208865	0.202718	0.196975	0.192259	0.186686	0.180132	0.172867	0.165381	0.157997	0.150917	0.144279	0.138001	0.131154	0.123536	0.11647	0.110573	0.105616	0.101815	0.0980692	0.0938073	0.0885811	0.0834365
		51	0.311796	0.312538	0.312327	0.311559	0.310339	0.308473	0.306046	0.303175	0.300176	0.298295	0.297369	0.295826	0.292961	0.289843	0.286865	0.282755	0.278331	0.272788	0.267284	0.262868	0.258363	0.253549	0.248812	0.244096	0.238956	0.234057	0.229061	0.224237	0.220393	0.215815	0.210049	0.203429	0.196379	0.189307	0.182673	0.176422	0.170189	0.163295	0.155454	0.147832	0.141501	0.136245	0.131906	0.127235	0.12183	0.115394	0.10857
		52	0.350192	0.34955	0.34801	0.346181	0.344064	0.341073	0.337475	0.333601	0.32941	0.326483	0.3247	0.322541	0.319148	0.315755	0.312737	0.308672	0.304491	0.299269	0.294103	0.29004	0.286006	0.281815	0.278001	0.274285	0.270003	0.265683	0.261086	0.256426	0.252667	0.248351	0.242843	0.236393	0.229233	0.221862	0.215049	0.208455	0.201447	0.193613	0.184693	0.175687	0.168146	0.161823	0.156265	0.150084	0.143029	0.135014	0.126225
		53	0.402376	0.400403	0.397594	0.394683	0.391566	0.387448	0.382699	0.377695	0.372141	0.367909	0.364992	0.361973	0.357782	0.353661	0.350121	0.345641	0.341145	0.33559	0.33005	0.325476	0.321076	0.316725	0.313094	0.309589	0.305333	0.300628	0.295526	0.290193	0.285639	0.280768	0.274921	0.268092	0.260241	0.251958	0.244307	0.236667	0.228194	0.218623	0.207927	0.196932	0.187507	0.179482	0.172187	0.164073	0.155049	0.145313	0.134608
		54	0.463527	0.460194	0.456101	0.452014	0.44771	0.442397	0.43643	0.430071	0.422957	0.417091	0.412727	0.408518	0.403189	0.397879	0.393313	0.387919	0.382531	0.376005	0.369406	0.363557	0.357997	0.352777	0.348594	0.344546	0.339562	0.333701	0.327388	0.320798	0.314831	0.308798	0.302165	0.294565	0.285654	0.276122	0.267228	0.25815	0.247899	0.236217	0.223478	0.210319	0.198686	0.188665	0.179472	0.169362	0.15838	0.147099	0.134899
		55	0.52641	0.521636	0.516165	0.510779	0.505082	0.498438	0.49111	0.483139	0.474317	0.466529	0.460398	0.454666	0.447865	0.441045	0.435026	0.4283	0.421529	0.413553	0.405413	0.39779	0.390526	0.383966	0.378675	0.373539	0.367346	0.359948	0.352078	0.344018	0.336403	0.328932	0.321274	0.312725	0.302658	0.291882	0.281658	0.271151	0.259242	0.245606	0.231062	0.216026	0.202275	0.190357	0.179479	0.167644	0.155023	0.142606	0.129588
		56	0.582628	0.576355	0.569452	0.56269	0.555463	0.547396	0.538587	0.528899	0.518375	0.50857	0.500507	0.493073	0.484645	0.476283	0.468658	0.460454	0.452073	0.442495	0.432652	0.423166	0.414089	0.406083	0.399496	0.393098	0.38562	0.376795	0.367494	0.358168	0.349091	0.340307	0.331685	0.322279	0.311276	0.2996	0.288294	0.276703	0.263631	0.248664	0.232922	0.21661	0.201211	0.187827	0.175712	0.162633	0.148869	0.135802	0.122618
		57	0.622782	0.615047	0.60674	0.598604	0.589849	0.580334	0.570045	0.558731	0.546684	0.535006	0.525053	0.515952	0.506002	0.49634	0.487244	0.477711	0.467832	0.456861	0.445521	0.434464	0.423903	0.414726	0.407049	0.399617	0.391159	0.381415	0.371211	0.361144	0.351178	0.341572	0.332351	0.322469	0.31108	0.29915	0.287339	0.275277	0.261801	0.24644	0.230355	0.213582	0.197329	0.183162	0.17044	0.156738	0.142464	0.129242	0.116429
		58	0.638789	0.629827	0.620345	0.61102	0.601025	0.590303	0.578793	0.566212	0.553059	0.539995	0.52854	0.51812	0.507109	0.496681	0.486589	0.476216	0.465325	0.453526	0.441276	0.429309	0.418	0.408273	0.400062	0.392167	0.383313	0.373397	0.363067	0.352984	0.342948	0.333235	0.324015	0.314267	0.303255	0.291848	0.280312	0.268445	0.255387	0.240665	0.225125	0.208727	0.192544	0.178345	0.165666	0.152	0.137836	0.124879	0.112733
		59	0.625774	0.61606	0.605907	0.595855	0.58524	0.573881	0.561727	0.548518	0.53494	0.5213	0.509079	0.497995	0.486678	0.476202	0.465835	0.455351	0.444221	0.432398	0.420075	0.408075	0.396936	0.387446	0.379416	0.371755	0.363176	0.35383	0.344171	0.334788	0.325486	0.316402	0.30783	0.298895	0.289015	0.278791	0.268256	0.25716	0.245224	0.231988	0.217722	0.202402	0.187107	0.173543	0.161468	0.148398	0.134872	0.122484	0.111129
		60	0.58543	0.575532	0.56529	0.555099	0.544615	0.533339	0.52123	0.508108	0.494867	0.48154	0.469416	0.458432	0.447606	0.437782	0.427879	0.418009	0.407449	0.396403	0.384849	0.373655	0.36351	0.354965	0.347716	0.340836	0.333071	0.324828	0.316421	0.308239	0.300228	0.292306	0.284876	0.277272	0.269027	0.260345	0.251273	0.241311	0.230944	0.219671	0.207118	0.193315	0.179436	0.166945	0.155862	0.143756	0.131218	0.119547	0.108995
		61	0.523484	0.51408	0.504423	0.494815	0.485254	0.474861	0.463538	0.451264	0.439132	0.426981	0.415838	0.405709	0.396079	0.387494	0.37868	0.370001	0.360686	0.351065	0.340926	0.331142	0.322534	0.315378	0.309221	0.303381	0.296696	0.289777	0.282837	0.276039	0.269508	0.262961	0.256875	0.250825	0.244306	0.23713	0.229586	0.220863	0.21214	0.202843	0.19211	0.17995	0.167694	0.156483	0.14661	0.135657	0.124271	0.113382	0.103605
		62	0.445927	0.437731	0.429341	0.421057	0.413101	0.404294	0.394436	0.383696	0.373353	0.363067	0.353605	0.344934	0.336963	0.329998	0.32268	0.315505	0.307808	0.299952	0.291531	0.283414	0.276503	0.270836	0.265776	0.260918	0.255295	0.249629	0.244004	0.238446	0.233258	0.227991	0.223186	0.218613	0.213544	0.207541	0.201252	0.193664	0.186352	0.178723	0.169654	0.159034	0.14841	0.138553	0.12999	0.120334	0.11018	0.100161	0.0911803
		63	0.363762	0.357228	0.350526	0.343985	0.337886	0.330959	0.3229	0.314045	0.305777	0.297595	0.290047	0.283012	0.276717	0.271351	0.265508	0.259713	0.253536	0.247324	0.24046	0.233815	0.228307	0.223803	0.219534	0.215307	0.210413	0.205632	0.200823	0.196052	0.191746	0.187392	0.18355	0.180083	0.175917	0.170581	0.165023	0.158285	0.15195	0.145472	0.137714	0.128376	0.119274	0.110756	0.103497	0.0952356	0.0863122	0.0772639	0.0691323
		64	0.287468	0.28267	0.277708	0.272884	0.268416	0.263175	0.256828	0.249798	0.24343	0.237107	0.231209	0.225573	0.22058	0.216399	0.211633	0.206714	0.201591	0.196539	0.190692	0.184998	0.180266	0.176306	0.172343	0.168252	0.163582	0.159146	0.154507	0.149926	0.145899	0.141965	0.138647	0.135759	0.131901	0.126751	0.121367	0.115111	0.10929	0.103403	0.0964677	0.0881047	0.0803966	0.0731782	0.0671739	0.0603658	0.0526337	0.0446123	0.0373676
		65	0.226722	0.223363	0.219816	0.216262	0.212833	0.208712	0.203604	0.197924	0.192886	0.187791	0.182888	0.17808	0.173732	0.170011	0.165626	0.160835	0.156062	0.151439	0.145891	0.14045	0.135695	0.131524	0.127286	0.122803	0.117795	0.113094	0.10797	0.102942	0.0985631	0.0945208	0.0912282	0.0883571	0.0842668	0.0789072	0.0732264	0.0670527	0.0613268	0.0555252	0.0488947	0.0411849	0.0346963	0.0286861	0.0238543	0.0184719	0.0118247	0.00475939	-0.00164408
		66	0.186529	0.184117	0.181477	0.178563	0.175499	0.171851	0.167368	0.162404	0.157972	0.153363	0.148734	0.14413	0.139754	0.135741	0.13103	0.125656	0.120547	0.115619	0.109724	0.103911	0.0984371	0.0933983	0.0883646	0.0830647	0.0772482	0.0717645	0.0656358	0.0596405	0.0543661	0.0497445	0.0459957	0.042626	0.0378884	0.0320127	0.0256974	0.0192026	0.0131957	0.00706493	0.00022804	-0.00717601	-0.0127328	-0.017733	-0.0215557	-0.0257376	-0.0315301	-0.0378867	-0.0436613
		67	0.165996	0.164128	0.161966	0.159194	0.156049	0.152431	0.148087	0.143348	0.138956	0.134276	0.129438	0.124612	0.119751	0.114914	0.109369	0.10296	0.0970444	0.0912732	0.0846232	0.0780182	0.0713727	0.0650345	0.0588234	0.0524296	0.0454966	0.0388536	0.0313772	0.0240471	0.0174609	0.0118514	0.00721089	0.00290212	-0.0027899	-0.00945419	-0.016636	-0.0238051	-0.030434	-0.0372427	-0.0447163	-0.0521558	-0.0572067	-0.0614873	-0.0645456	-0.067959	-0.0732147	-0.0792392	-0.0847066
		68	0.153222	0.151894	0.150195	0.147575	0.144446	0.140958	0.136737	0.132195	0.127782	0.123045	0.118071	0.113101	0.10777	0.102117	0.0957769	0.0884183	0.0816479	0.0749469	0.0675593	0.0601321	0.0523306	0.0446489	0.0371599	0.029642	0.0215684	0.0136884	0.00481188	-0.00393961	-0.0119837	-0.0188379	-0.0246285	-0.0301326	-0.0369524	-0.0445835	-0.0527114	-0.0607539	-0.0681727	-0.0757501	-0.0840158	-0.0916992	-0.0966613	-0.10055	-0.103047	-0.106045	-0.111012	-0.116998	-0.122408
		69	0.135203	0.134957	0.1343	0.132489	0.130091	0.127443	0.123954	0.120179	0.116318	0.112179	0.107789	0.103298	0.098088	0.0922394	0.0857866	0.0781734	0.0709903	0.0637499	0.0560523	0.0481848	0.0397078	0.031117	0.0226757	0.0142945	0.00538244	-0.00348072	-0.0134713	-0.0234349	-0.0327346	-0.0407892	-0.0477767	-0.054566	-0.062626	-0.0713032	-0.0803219	-0.0892637	-0.0974851	-0.105783	-0.114789	-0.122869	-0.12809	-0.131984	-0.134144	-0.136966	-0.14183	-0.148025	-0.153603
		70	0.101088	0.103046	0.104606	0.104933	0.104616	0.104069	0.102489	0.100589	0.0984606	0.0962012	0.0936191	0.090699	0.0866739	0.0817614	0.0764577	0.0697624	0.0630094	0.056042	0.0488087	0.0412558	0.0329646	0.0243481	0.0156862	0.00701977	-0.0021621	-0.0114765	-0.0220033	-0.0326762	-0.0427626	-0.0517431	-0.0597705	-0.067754	-0.0770448	-0.0867179	-0.0964501	-0.106199	-0.115104	-0.123981	-0.133579	-0.142129	-0.147931	-0.152389	-0.154648	-0.15749	-0.162349	-0.168889	-0.174898
		71	0.0529667	0.0580714	0.0629084	0.066567	0.0695192	0.0722196	0.0736548	0.074677	0.07538	0.0761623	0.0764636	0.0760646	0.0742497	0.0714198	0.0685463	0.0639482	0.0585494	0.0527569	0.0467669	0.040404	0.0332829	0.0256959	0.0178283	0.00963129	0.000912085	-0.0080933	-0.0183921	-0.029077	-0.0392773	-0.0486125	-0.0571916	-0.0660009	-0.0762454	-0.0866875	-0.0968213	-0.107103	-0.116436	-0.125671	-0.135555	-0.144552	-0.151181	-0.156756	-0.159557	-0.16255	-0.16752	-0.174495	-0.18116
		76	-0.00602802	0.00282686	0.0116594	0.0195175	0.0265769	0.0333393	0.0385852	0.0432927	0.0476568	0.0523293	0.0562203	0.0590337	0.0602534	0.0604414	0.061028	0.0595456	0.0564151	0.0526421	0.0485796	0.0442816	0.0393649	0.0340001	0.0281162	0.0212918	0.0138684	0.00603677	-0.00310826	-0.0128845	-0.0223953	-0.0312303	-0.0395671	-0.0485409	-0.0592025	-0.0699606	-0.0800236	-0.0904108	-0.0997568	-0.108981	-0.118818	-0.128098	-0.135651	-0.142641	-0.1463	-0.149592	-0.154823	-0.162279	-0.169731
		81	-0.0624146	-0.0501885	-0.0375351	-0.0256053	-0.0146316	-0.00391839	0.00501429	0.0133091	0.0212695	0.0297401	0.036994	0.0429014	0.0472059	0.0506456	0.0548873	0.0569074	0.0565014	0.0551755	0.0533366	0.0516743	0.0496614	0.0473894	0.0443793	0.0396957	0.0342346	0.0282592	0.0210386	0.0130972	0.00490075	-0.00256896	-0.00967398	-0.0179788	-0.0283558	-0.0388563	-0.0483419	-0.0582539	-0.0670723	-0.0757373	-0.0851722	-0.094394	-0.102801	-0.111054	-0.115607	-0.119374	-0.125164	-0.13296	-0.141046
		86	-0.103733	-0.0894855	-0.074328	-0.0596118	-0.0460161	-0.0325327	-0.0210973	-0.0102874	0.00014102	0.0112699	0.020654	0.0286852	0.0352531	0.0412325	0.0483052	0.0532593	0.0552845	0.0561256	0.0561312	0.0570184	0.0579584	0.0588734	0.0589322	0.056594	0.0533044	0.0494682	0.0445044	0.0389131	0.0323237	0.0267428	0.0216853	0.014875	0.00559612	-0.00401153	-0.0124786	-0.021416	-0.0292438	-0.0368049	-0.0453857	-0.0540464	-0.0629774	-0.0718196	-0.0768712	-0.0811022	-0.0875657	-0.0953428	-0.10354
		91	-0.132297	-0.117598	-0.101485	-0.085597	-0.0710638	-0.056372	-0.0439246	-0.0320307	-0.0206178	-0.0083006	0.00180893	0.0108034	0.0185175	0.0259973	0.0347236	0.0416883	0.0454693	0.0478754	0.0491141	0.052067	0.0554799	0.0590623	0.0616841	0.0613916	0.0601064	0.0582424	0.0554546	0.0522903	0.0473108	0.0437706	0.0411401	0.0362582	0.0284956	0.0202086	0.0130326	0.00552669	-0.00086768	-0.00680168	-0.0142201	-0.0217681	-0.0306414	-0.039076	-0.0438192	-0.0481229	-0.0551352	-0.0623965	-0.0699883
		96	-0.153981	-0.139681	-0.1236	-0.107629	-0.0932589	-0.0784854	-0.0660116	-0.0539753	-0.0425432	-0.0299969	-0.0198839	-0.010608	-0.0024586	0.00570177	0.0152262	0.0233051	0.0280503	0.0313828	0.033289	0.0375956	0.0426394	0.0479206	0.0520553	0.0530653	0.0532733	0.0528523	0.0517114	0.0504251	0.0466999	0.0447976	0.0442016	0.0409167	0.034444	0.0273884	0.0213	0.0151729	0.0100992	0.00560221	-0.000875157	-0.00724062	-0.0156424	-0.0230743	-0.0270483	-0.03101	-0.0383715	-0.0449487	-0.0516775
		101	-0.166146	-0.152217	-0.13653	-0.120871	-0.106993	-0.0926899	-0.0805208	-0.0686887	-0.0575314	-0.0451271	-0.0350783	-0.0257062	-0.0174533	-0.00919705	0.00057856	0.00898171	0.0138977	0.017482	0.0195911	0.0243577	0.0299065	0.0356189	0.0399271	0.041216	0.042075	0.0422442	0.0417981	0.0412592	0.0381295	0.0369425	0.0372022	0.0345266	0.0286354	0.0222178	0.016562	0.0111817	0.00663742	0.00252153	-0.00382929	-0.00952642	-0.0174672	-0.0241031	-0.0275914	-0.0311231	-0.0385539	-0.0447778	-0.0511291
		106	-0.168397	-0.154393	-0.139099	-0.123767	-0.110283	-0.0966068	-0.0847654	-0.0731223	-0.0621649	-0.0499253	-0.0396646	-0.0301406	-0.0219049	-0.013908	-0.00422909	0.0038934	0.00835338	0.0116533	0.0136699	0.0180639	0.0230707	0.0280284	0.0312816	0.0318925	0.0325373	0.0324663	0.0317634	0.0307387	0.0275115	0.0259706	0.0257731	0.0225838	0.0165585	0.00996108	0.00395831	-0.00142974	-0.00639812	-0.0113894	-0.0184935	-0.0241945	-0.03191	-0.0383424	-0.0420491	-0.045286	-0.0524605	-0.0588198	-0.0655132
		111	-0.159951	-0.145708	-0.130874	-0.116029	-0.103044	-0.0901508	-0.0786562	-0.0671648	-0.0563697	-0.0443844	-0.0337606	-0.0240892	-0.0160446	-0.00855116	0.000653473	0.00813301	0.0118628	0.0145577	0.0163528	0.0198078	0.0236254	0.0270532	0.0285747	0.0279263	0.0277838	0.0269549	0.0253588	0.0230015	0.0192256	0.0166809	0.0152343	0.0107998	0.00419305	-0.00326247	-0.0101813	-0.0161034	-0.022176	-0.0288499	-0.0372536	-0.0435263	-0.0512161	-0.0579518	-0.062448	-0.0656016	-0.0723716	-0.0793368	-0.0868614
		116	-0.139574	-0.125279	-0.111049	-0.0969467	-0.08471	-0.0727593	-0.0617671	-0.0505004	-0.0399941	-0.0285015	-0.0177606	-0.00816457	-0.00071478	0.00601093	0.0142479	0.0208683	0.023827	0.025721	0.027156	0.0293804	0.0317532	0.0333774	0.0330242	0.0309748	0.029737	0.0278977	0.0251487	0.0211705	0.0165776	0.012742	0.00982488	0.00397744	-0.00333215	-0.0119342	-0.0199261	-0.0265752	-0.033979	-0.0424034	-0.052231	-0.0593216	-0.067112	-0.0743347	-0.0799533	-0.0832818	-0.0895784	-0.0972056	-0.105504
		121	-0.101845	-0.0882317	-0.0751106	-0.062367	-0.0514771	-0.0408608	-0.0309205	-0.0203446	-0.0107195	-0.000380253	0.0096574	0.0184866	0.02458	0.0300601	0.0366373	0.0420487	0.0440867	0.0448764	0.0455653	0.0463591	0.0471614	0.0469241	0.0448241	0.0414233	0.0389221	0.0359979	0.0320574	0.026517	0.0209554	0.0157723	0.0115642	0.00460362	-0.00323113	-0.0128532	-0.0217208	-0.0289927	-0.0375667	-0.0472888	-0.0582171	-0.0660433	-0.0739992	-0.0815764	-0.0882861	-0.091943	-0.0977388	-0.105694	-0.114243
		126	-0.0572549	-0.0448212	-0.0331107	-0.0220317	-0.0127517	-0.00361371	0.00490407	0.0144413	0.0227573	0.0315301	0.0402444	0.0478278	0.0521297	0.056114	0.0607147	0.0647731	0.0658488	0.0653894	0.0650327	0.0644191	0.0637742	0.061937	0.0584495	0.0539092	0.0501988	0.0463011	0.04138	0.0345996	0.028145	0.0217896	0.0166199	0.00902341	0.000932641	-0.00932239	-0.0186661	-0.0263207	-0.0356728	-0.0460631	-0.0576054	-0.065889	-0.0739684	-0.0816011	-0.0890857	-0.0930409	-0.0982693	-0.106128	-0.114357
[truncated: 1,215 more columns]

## Sheet: fig2b
time	PPL Cr	PLL Wr
-499	0.344383	0.204607
-494	0.33941	0.196738
-489	0.334155	0.188496
-484	0.328817	0.179907
-479	0.323378	0.170857
-474	0.317716	0.161482
-469	0.31168	0.151728
-464	0.305215	0.141683
-459	0.298342	0.131163
-454	0.290964	0.120391
-449	0.28295	0.109447
-444	0.27448	0.0983319
-439	0.265449	0.0870961
-434	0.256067	0.0757578
-429	0.24641	0.0643832
-424	0.236529	0.0528732
-419	0.226573	0.0413302
-414	0.216619	0.0297396
-409	0.206906	0.0182462
-404	0.197518	0.00688374
-399	0.188463	-0.00422684
-394	0.17977	-0.0151024
-389	0.171478	-0.0256525
-384	0.163592	-0.0357421
-379	0.156118	-0.045317
-374	0.148987	-0.0543715
-369	0.142185	-0.0628775
-364	0.135781	-0.0706338
-359	0.129648	-0.077533
-354	0.123657	-0.083463
-349	0.117697	-0.0885228
-344	0.111807	-0.0926957
-339	0.105902	-0.0959172
-334	0.100231	-0.0982075
-329	0.0949399	-0.0995617
-324	0.0898407	-0.100157
-319	0.0849751	-0.100078
-314	0.0804345	-0.0992183
-309	0.0764234	-0.0975789
-304	0.0730499	-0.0951634
-299	0.0703492	-0.0923459
-294	0.0678858	-0.0889839
-289	0.0656585	-0.0849014
-284	0.0635133	-0.08018
-279	0.0614786	-0.0750705
-274	0.0597379	-0.0696222
-269	0.0583822	-0.0639622
-264	0.057284	-0.0577791
-259	0.0563095	-0.0510621
-254	0.055289	-0.0438479
-249	0.0541477	-0.0365366
-244	0.05279	-0.0291068
-239	0.0512566	-0.02188
-234	0.0495197	-0.0150729
-229	0.0476663	-0.00858051
-224	0.0457387	-0.00238403
-219	0.0435917	0.00361927
-214	0.0414266	0.009607
-209	0.0393039	0.015464
-204	0.0371824	0.0212153
-199	0.035041	0.0267155
-194	0.0329116	0.0316368
-189	0.0307563	0.0358629
-184	0.0283858	0.0394402
-179	0.0256306	0.0420758
-174	0.022777	0.0441474
-169	0.0198759	0.0455449
-164	0.0170443	0.0464118
-159	0.0143277	0.0464862
-154	0.0116859	0.0459661
-149	0.00915492	0.0448124
-144	0.00695827	0.0431407
-139	0.00467501	0.0409186
-134	0.00256832	0.0382427
-129	0.000516799	0.0354567
-124	-0.00140341	0.0325889
-119	-0.00311672	0.029858
-114	-0.0045754	0.0272048
-109	-0.00551817	0.0245647
-104	-0.00619285	0.0217186
-99	-0.00664803	0.0187871
-94	-0.00677003	0.0157568
-89	-0.00642963	0.0127179
-84	-0.00554783	0.00966735
-79	-0.00422487	0.00670161
-74	-0.00235167	0.0039382
-69	3.12752e-06	0.00132082
-64	0.00283554	-0.00102627
-59	0.00613973	-0.00319065
-54	0.0101522	-0.00526288
-49	0.0149156	-0.0071596
-44	0.0205826	-0.00871761
-39	0.0272178	-0.00994716
-34	0.0348536	-0.0106763
-29	0.0433105	-0.0108368
-24	0.052601	-0.0104503
-19	0.0629729	-0.00947952
-14	0.0743093	-0.00808161
-9	0.0864747	-0.00648859
-4	0.0992724	-0.00482439
1	0.112712	-0.0029666
6	0.126792	-0.000802248
11	0.141706	0.00149667
16	0.157374	0.00379617
21	0.173677	0.00597162
26	0.190428	0.00801313
31	0.207424	0.00987259
36	0.224737	0.0114655
41	0.242213	0.0125779
46	0.259904	0.0135821
51	0.27742	0.0143131
56	0.294636	0.0147866
61	0.311565	0.0147186
66	0.328163	0.0139987
71	0.344334	0.012705
76	0.36	0.0106939
81	0.375164	0.00789623
86	0.389748	0.00424242
91	0.403325	-0.000252565
96	0.415671	-0.00555281
101	0.42688	-0.0116345
106	0.436879	-0.0185922
111	0.445744	-0.0262601
116	0.453438	-0.0346495
121	0.460066	-0.0435745
126	0.465667	-0.0526511
131	0.469859	-0.0619431
136	0.47265	-0.0716313
141	0.473859	-0.081726
146	0.473492	-0.0920639
151	0.471695	-0.102479
156	0.468455	-0.11322
161	0.463716	-0.124322
166	0.457785	-0.13561
171	0.450404	-0.14705
176	0.44169	-0.15877
181	0.431511	-0.170621
186	0.420007	-0.182471
191	0.407265	-0.194266
196	0.393342	-0.205852
201	0.378468	-0.216839
206	0.363074	-0.227237
211	0.34745	-0.23696
216	0.331845	-0.24589
221	0.316304	-0.253934
226	0.301005	-0.261158
231	0.286006	-0.267513
236	0.271591	-0.272803
241	0.258007	-0.277066
246	0.245117	-0.280403
251	0.232834	-0.282826
256	0.221055	-0.284554
261	0.209847	-0.285356
266	0.199047	-0.285135
271	0.188733	-0.28414
276	0.17895	-0.282377
281	0.169646	-0.279839
286	0.160998	-0.276488
291	0.153091	-0.27219
296	0.146095	-0.266781
301	0.140105	-0.260352
306	0.135348	-0.253166
311	0.131811	-0.245318
316	0.129508	-0.236912
321	0.128416	-0.228085
326	0.128656	-0.218906
331	0.130121	-0.209528
336	0.132614	-0.200139
341	0.135721	-0.190934
346	0.139411	-0.182048
351	0.14365	-0.173906
356	0.148436	-0.166196
361	0.153716	-0.158808
366	0.159302	-0.151473
371	0.165043	-0.14404
376	0.170889	-0.136759
381	0.17663	-0.129599
386	0.182123	-0.122656
391	0.187157	-0.116065
396	0.191973	-0.110143
401	0.196477	-0.105035
406	0.200486	-0.100538
411	0.204155	-0.0965837
416	0.207339	-0.0931281
421	0.210059	-0.0902857
426	0.212203	-0.0883729
431	0.213698	-0.0874013
436	0.214823	-0.0873089
441	0.21565	-0.0878808
446	0.216275	-0.089154
451	0.216672	-0.0910014
456	0.216577	-0.0935542
461	0.216047	-0.0964645
466	0.21496	-0.0997176
471	0.213379	-0.103098
476	0.211454	-0.106696
481	0.209154	-0.110567
486	0.206583	-0.114593
491	0.203715	-0.118761
496	0.200341	-0.122883
501	0.196342	-0.127052
506	0.191845	-0.131437
511	0.186977	-0.1359
516	0.181741	-0.140468
521	0.176173	-0.14522
526	0.17053	-0.150369
531	0.165064	-0.155849
536	0.160045	-0.161626
541	0.155515	-0.167634
546	0.151411	-0.173922
551	0.14791	-0.18032
556	0.145061	-0.186633
561	0.143107	-0.192628
566	0.142009	-0.198463
571	0.141808	-0.204199
576	0.142396	-0.209907
581	0.143687	-0.21549
586	0.145738	-0.220745
591	0.148353	-0.225542
596	0.151688	-0.229778
601	0.155645	-0.233662
606	0.160013	-0.23724
611	0.164807	-0.240548
616	0.170086	-0.243799
621	0.175723	-0.246978
626	0.18202	-0.250104
631	0.18861	-0.253016
636	0.195489	-0.255476
641	0.202927	-0.257426
646	0.210978	-0.258849
651	0.219558	-0.259784
656	0.228325	-0.260141
661	0.237274	-0.260039
666	0.246414	-0.259664
671	0.255643	-0.259162
676	0.265053	-0.258455
681	0.274594	-0.257299
686	0.284152	-0.25552
691	0.293646	-0.252982
696	0.303198	-0.249743
701	0.312656	-0.245705
706	0.322016	-0.240859
711	0.331027	-0.235234
716	0.339328	-0.229015
721	0.346888	-0.222169
726	0.353947	-0.214729
731	0.360534	-0.206775
736	0.366563	-0.198453
741	0.371896	-0.190057
746	0.376573	-0.181509
751	0.380562	-0.172633
756	0.383719	-0.163475
761	0.386159	-0.154292
766	0.387874	-0.145361
771	0.38903	-0.13664
776	0.389523	-0.128306
781	0.389283	-0.120214
786	0.388196	-0.112407
791	0.386486	-0.10511
796	0.384229	-0.0983765
801	0.381691	-0.092019
806	0.378879	-0.0859148
811	0.375643	-0.0802688
816	0.371692	-0.0753606
821	0.367089	-0.0711948
826	0.361867	-0.0678044
831	0.356213	-0.0647742
836	0.350262	-0.0621334
841	0.343962	-0.0601813
846	0.33739	-0.0589157
851	0.33065	-0.0580752
856	0.323643	-0.0577633
861	0.316576	-0.0581234
866	0.309454	-0.0591135
871	0.302083	-0.0607708
876	0.29452	-0.062999
881	0.286844	-0.0655029
886	0.279142	-0.0683377
891	0.271376	-0.0715923
896	0.263792	-0.0754725
901	0.256419	-0.0800315
906	0.249191	-0.0849171
911	0.242323	-0.0899961
916	0.235528	-0.095156
921	0.22887	-0.100169
926	0.222539	-0.104871
931	0.216448	-0.109257
936	0.210842	-0.113239
941	0.205553	-0.116625
946	0.200378	-0.119517
951	0.195338	-0.122074
956	0.190594	-0.1243
961	0.186267	-0.126234
966	0.182329	-0.127812
971	0.178647	-0.128778
976	0.175326	-0.129243
981	0.172163	-0.129182
986	0.169177	-0.128642
991	0.166476	-0.127694
996	0.164083	-0.126404
1001	0.161855	-0.124739
1006	0.159638	-0.122988
1011	0.157456	-0.121168
1016	0.155439	-0.11915
1021	0.153765	-0.116692
1026	0.152422	-0.11397
1031	0.151145	-0.110855
1036	0.149785	-0.107383
1041	0.148483	-0.103629
1046	0.147116	-0.0997113
1051	0.14547	-0.0956878
1056	0.143642	-0.0917469
1061	0.141707	-0.0877179
1066	0.139755	-0.0834087
1071	0.137779	-0.0788211
1076	0.135748	-0.0741896
1081	0.133717	-0.0695017
1086	0.131778	-0.0649609
1091	0.130062	-0.060551
1096	0.128265	-0.0562012
1101	0.126117	-0.0518755
1106	0.123626	-0.0477668
1111	0.120803	-0.0435466
1116	0.117836	-0.0391922
1121	0.11479	-0.0346081
1126	0.111431	-0.02991
1131	0.10791	-0.0250617
1136	0.103974	-0.0205807
1141	0.0995915	-0.0164463
1146	0.0948975	-0.0123108
1151	0.0898967	-0.00828052
1156	0.0849033	-0.00453647
1161	0.080476	-0.000764667
1166	0.0764158	0.00335439
1171	0.0725945	0.00780671
1176	0.0691631	0.0124942
1181	0.0661089	0.0173071
1186	0.0634312	0.0221777
1191	0.0612222	0.0270952
1196	0.0595907	0.0319808
1201	0.0582349	0.0370214
1206	0.057022	0.0423848
1211	0.056151	0.0478404
1216	0.0556946	0.0533421
1221	0.0555695	0.0589078
1226	0.055649	0.0645337
1231	0.0561103	0.0698429
1236	0.056737	0.074743
1241	0.0574068	0.0790898
1246	0.058458	0.0827183
1251	0.0600288	0.0858291
1256	0.0620223	0.0886841
1261	0.0642094	0.0913339
1266	0.0665479	0.0937885
1271	0.0690516	0.0959417
1276	0.0714969	0.0978085
1281	0.0737146	0.0994731
1286	0.0760666	0.100979
1291	0.0785976	0.102222
1296	0.0812597	0.10321
1301	0.0840892	0.104012
1306	0.0870962	0.104691
1311	0.0903253	0.105485
1316	0.093688	0.106235
1321	0.0971572	0.106643
1326	0.100563	0.106786
1331	0.103693	0.106517
1336	0.106474	0.105942
1341	0.108857	0.105166
1346	0.110655	0.104227
1351	0.112028	0.103289
1356	0.113258	0.102243
1361	0.114277	0.10101
1366	0.115232	0.0993265
1371	0.115879	0.0973072
1376	0.11615	0.0950731
1381	0.115829	0.0928193
1386	0.114946	0.090531
1391	0.113381	0.088369
1396	0.11133	0.086503
1401	0.109069	0.0848273
1406	0.106771	0.0833103
1411	0.104622	0.0817804
1416	0.102742	0.0800008
1421	0.101029	0.0781529
1426	0.0994193	0.0763211
1431	0.0979311	0.0746613
1436	0.0963046	0.0733027
1441	0.094715	0.072391
1446	0.0931812	0.0717845
1451	0.0915925	0.0712497
1456	0.0900892	0.0708048
1461	0.0884615	0.070423
1466	0.0865327	0.0698802
1471	0.0845556	0.0690012
1476	0.0827945	0.0677936
1481	0.081313	0.0665001
1486	0.0801646	0.065279
1491	0.0793381	0.0641423
1496	0.07878	0.0631951
1501	0.0784532	0.0624402
1506	0.0784883	0.0618811
1511	0.0789192	0.0614692
1516	0.0797485	0.0612398
1521	0.0808431	0.0612466
1526	0.0823502	0.0614123
1531	0.0842772	0.0616969
1536	0.0863886	0.0622947
1541	0.0888216	0.0632212
1546	0.0916864	0.0644137
1551	0.0948148	0.0658129
1556	0.0980576	0.0674137
1561	0.101489	0.0691021
1566	0.105129	0.0707754
1571	0.108923	0.0724295
1576	0.112792	0.0741174
1581	0.116835	0.0757898
1586	0.121073	0.0774432
1591	0.125235	0.0790436
1596	0.129242	0.0807214

## Sheet: fig2c
monkey	Wr	Cr
1	-0.485407	0.481685
1	-0.384556	-0.0844067
1	0.569436	1.1697
1	0.183736	2.06744
1	-0.896008	0.0388543
1	0.313571	-0.80426
1		1.65076
1	-0.751349	0.501169
1	0.70915	0.701204
1	-0.548217	0.111099
1	-0.581806	0.31244
1	-0.646521	0.0593776
1	-0.888761	0.0324428
1	1.02469	0.936243
1	0.444903	-0.329334
1	-0.798217	-0.276966
1	-1.41701	2.05233
1	0.655763	0.941063
1	0.311712	-0.240904
1	1.35479	-0.402733
1	-1.45727	-1.48684
1	-0.0350208	0.804651
1	-0.543704	0.898946
1	-0.372363	0.830705
1	-0.305626	-0.36317
1	-0.482832	0.0539173
1	-0.670408	-0.67478
1	-0.208168	-0.392659
1	0.895457	1.63449
1	-1.22165	-0.849529
1	1.28775	-0.869754
1	-0.600737	0.70008
1	0.156373	-0.246957
1	0.460971	1.12139
2	-0.304794	0.608094
2	-1.17279	0.648977
2	0.262369	1.21631
2	1.17039	-0.291969
2	-0.10031	0.809077
2	0.490449	-1.0385
2	-1.19197	2.35211
2	0.336226	-0.237166
2	0.0419873	0.743682
2		0.0119671
2	-0.119641	-0.406135
2	0.222431	-0.719819
2	-0.738274	1.16842
2	-0.168424	0.429454
2	-0.32057	-0.639929
2	1.29253	1.0587
2	-1.31444	-0.0481124
2	-1.34697	0.299239
2	0.454355	0.206314
2	-0.317267	-0.871717
2	1.31276	1.95214
2	-0.783867	0.507219
2	-0.473673	-0.293696
2	-0.0854133	-0.500026
2	-1.5701	0.0545255
2	-0.0991931	-0.324639
2	-0.33352	-0.546406
2		0.414743
2	0.142212	0.558436

## Sheet: fig2d
monkey	Wr	Cr
1	0.223218	0.172308
1	-0.287257	-0.704354
1	0.459856	1.22718
1	0.449622	2.33227
1	-0.825839	-2.24964
1	0.953275	0.657444
1		1.41965
1	0.188175	-0.551262
1	0.940584	0.45661
1	0.451249	-0.223324
1	-1.23603	0.304353
1	-0.0390366	0.458192
1	-3.21498	1.03292
1	0.746485	1.78121
1	0.341834	1.01834
1	-1.94364	-0.871373
1	-0.113635	3.22401
1	0.286904	2.08788
1	-0.433302	0.448009
1	1.68103	-1.29459
1	0.0246212	-2.151
1	-1.09289	0.857572
1	0.257011	1.08505
1	-0.562886	1.31287
1	0.459235	-0.886457
1	-0.809421	-0.799886
1	-1.83417	0.713085
1	-1.04009	-0.821917
1	1.10196	0.360504
1	-0.177424	-1.9679
1	1.18174	0.849059
1	-0.0586452	1.03604
1	-0.148865	-0.0883764
1	0.231606	1.67019
2	-1.40036	1.36871
2	-0.825615	1.52235
2	0.450848	1.41245
2	0.307164	-0.114628
2	1.79453	4.20004
2	-0.93944	0.716891
2	1.82529	3.03746
2	-2.9421	-0.913963
2	0.332496	2.25399
2		-0.318012
2	-1.03745	0.126939
2	-1.07036	-2.23522
2	2.06576	1.41924
2	0.0332172	0.408096
2	0.534317	-0.054124
2	1.06471	-0.337745
2	-1.62844	1.17104
2	0.226696	0.797776
2	1.43666	1.77398
2	-0.286147	0.0807214
2		1.86864
2	-0.029096	0.0214243
2		0.395977
2	-0.610611	-0.115347
2	-1.01409	1.63828
2	-0.289863	-0.898159
2	-0.127022	-0.580809
2		-0.623238
2	0.0607842	1.79989

## Sheet: fig2e
monkey	Wr	Cr
1	-0.300673	-0.058526
1	-0.848418	-0.542642
1	0.686611	0.888598
1	0.249223	2.38715
1	-2.0501	1.13163
1	-0.0485394	0.0592626
1		2.29134
1	0.437119	0.421765
1	0.781069	0.65863
1	-0.673151	0.41626
1	-0.792783	1.60679
1	-0.609736	-0.297109
1	0.247989	0.320606
1	0.772911	1.77555
1	-0.108378	0.95785
1	-1.63797	-1.13129
1	-1.90583	2.12026
1	0.469746	1.56063
1	0.290489	1.69159
1	2.35893	-0.446965
1	-2.11111	-2.74809
1	-0.534904	0.146715
1	-1.08213	0.442724
1	-1.07128	1.52281
1	-0.592705	-1.03127
1	-0.663017	0.903063
1	-1.2684	0.573965
1	0.813084	-0.945916
1	-0.706236	2.56139
1	-0.752325	-0.649755
1	0.790577	-0.65806
1	-0.794648	0.429548
1	-0.111094	-1.37487
1	-0.0617119	0.963217
2	-0.247514	-0.259496
2	-1.26953	0.0421201
2	-0.960975	1.66602
2	1.94348	-0.669351
2	0.759273	0.371591
2	-0.103372	0.307636
2	-0.76717	-0.100863
2	-0.463124	-0.746196
2	0.538961	1.46083
2		1.02166
2	-0.584076	-0.562801
2	0.712704	0.727136
2		0.684749
2	-0.00550073	0.135701
2	-1.29811	-1.27248
2	0.990076	1.54253
2	0.223584	0.479278
2	-1.60955	-0.681759
2	0.496885	0.0526449
2	-0.760445	-0.113433
2	2.91132	2.1291
2	-0.475287	0.340493
2	-1.06675	-1.064
2	0.13752	0.582743
2	-3.04634	-0.333281
2	-1.16074	0.189171
2	0.595794	-1.38158
2		1.58276
2	0.0746042	1.38026

## Sheet: fig3a
monkey	Wr	Cr
1	-0.803319	-2.97173
1	-0.352845	0.619042
1	1.47276	1.58014
1	-0.691973	-0.655412
1	0.0447299	0.303914
1	-0.107404	1.25519
1	0	0
1	0.141241	0.335258
1	-1.26251	1.31532
1	-0.0372504	-0.0144792
1	0.898354	0.647874
1	0.24811	0.54247
1	-2.98115	0.0115239
1	-2.07602	-0.279302
1	1.3454	0.94369
1	0.655529	0.857392
1	0.466146	0.410101
1	-0.980318	0.0200787
1	2.21241	1.48729
1	0.376063	0.321284
1	-0.57119	0.781756
1	0.842745	-0.180541
1	-0.541902	0.693166
1	-2.41269	-2.77521
1	-1.34211	0.872598
1	0.726069	0.0559131
1	0.335698	0.192974
1	0.858795	-0.17472
1	1.39076	0.0716233
1	0.490151	0.989117
1	-0.860499	-0.126918
1	1.27538	2.74474
1	0.00365789	0.57519
1	-2.884	0.040527
2	-1.19118	-0.119993
2	-2.1573	-2.70543
2	-0.47218	-1.78317
2	2.827	-2.44509
2	0.856373	0.662324
2	-2.56203	1.81578
2	-1.7728	-0.765212
2	-1.31739	-2.44364
2	-2.05964	-1.68668
2	0	0
2	-1.05868	-1.31087
2	-1.68749	0.320268
2	2.14068	0.353161
2	-2.06459	2.56292
2	3.07482	-2.31158
2	-1.02734	2.60065
2	-1.403	0.636544
2	2.97115	2.10149
2	-0.644646	-0.578231
2	3.05456	2.51104
2	0.439457	1.05276
2	1.68878	-2.4971
2	0.952985	1.54163
2	2.48359	0.864866
2	-1.67401	-1.63865
2	2.87278	1.4388
2	0.200511	1.53186
2	0	0
2	2.20272	3.12345

## Sheet: fig3b
baseline Cr	baseline Wr	Visual Cr	Visual Wr	Delay Cr	Delay Wr
0.961436	0.653197	0.205078	0.401632	0.92622	0.647791
0.807485	0.923135	0.348944	0.298289	0.922036	0.421029
0.841407	0.450088	0.191758	0.2779	0.83323	0.633477
0.824999	0.216292	0.671245	0.702991	0.683208	0.495367
1.01596	0.550283	0.566851	0.467722	0.789334	0.339299
0.604313	0.746615	0.488852	0.43382	0.842404	0.575459
0.985844	0.528451	0.447641	0.67789	0.778603	0.493641
0.920511	0.758189	0.630256	1.05425	1.20636	0.821958
0.784541	0.739638	0.112143	0.24391	1.01958	0.662764
1.00807	0.858624	0.312409	0.827644	1.216	0.886121
0.890638	0.574048	0.647197	0.848283	0.948527	0.815335
0.924954	0.582272	0.486917	0.438566	0.625135	0.384826
0.805664	0.597564	0.169692	0.614141	0.823769	0.609851
0.724079	0.636812	0.452764	0.658471	1.12531	0.661548
1.20927	0.425324	0.496858	0.271463	1.07738	0.625023
0.848801	0.587721	0.464921	0.388079	0.60078	0.437286
1.06371	0.557419	0.326688	0.772742	1.2004	0.662502
0.762398	0.731129	0.304864	0.481414	0.791405	0.403064
1.07769	0.554277	0.452755	0.532079	1.24164	0.22171
1.08018	0.525953	0.344339	0.421938	0.96961	0.573738
0.974207	0.664103	0.385999	0.853075	1.26417	0.524969
1.3884	0.834774	0.352326	1.07365	1.20042	0.52642
0.787582	0.4999	0.36622	0.278324	0.74461	0.604292
0.660094	0.636885	0.726828	0.537058	1.06511	0.578313
0.956242	0.622486	0.272596	0.63629	1.1903	0.673822
0.951087	0.557481	0.490304	0.667553	0.937213	0.941281
1.18418	0.78567	0.411389	0.50846	1.19441	0.733446
1.05667	0.393016	0.494644	0.525687	1.04627	0.587881
1.30505	1.29157	0.0996333	0.594111	1.48693	0.553159
0.882448	0.524695	0.413638	0.847972	1.11769	0.624988
0.921571	0.606269	0.449807	0.510442	0.833709	0.498688
0.52808	0.617526	0.54748	0.560631	0.500374	0.558991
1.02257	0.555827	0.396363	0.615968	0.857344	0.514948
1.02489	0.762228	0.520301	0.335968	1.15864	0.784826
1.12336	0.53041	0.264144	0.538862	1.10232	0.497447
0.663545	0.746299	0.114116	0.116293	0.763455	0.464125
1.00118	0.620515	0.174161	0.719354	0.989497	0.912091
0.940868	0.588582	0.375413	0.591567	1.06133	0.492444
0.922785	0.268362	0.592274	0.392132	0.427949	0.609587
1.32191	0.904935	0.596651	0.716774	0.82777	0.737916
1.35563	0.750234	0.525629	0.5852	1.08347	0.928759
1.20874	0.418239	0.456154	0.772889	0.975941	0.60122
0.841737	0.528074	0.157098	0.55601	0.986828	0.373196
1.11296	0.494202	0.499464	0.800646	0.806885	0.344801
1.02603	0.80006	0.298066	0.691381	1.14382	0.638121
1.13809	0.734456	0.484262	0.145996	0.578732	0.551696
0.930134	0.503619	0.2704	0.614314	0.653553	0.176012
0.729895	0.591442	0.157221	0.526614	0.862083	0.295255
1.0202	0.976653	0.279743	0.629551	0.993355	0.223552
1.20725	0.843668	0.827919	0.549402	1.52289	0.987141
0.762284	0.430866	0.308964	0.713295	0.886878	0.699963
1.1908	0.6251	0.261229	0.913954	1.43978	0.782071
1.08634	0.654955	0.340552	0.621334	0.7743	0.479172
0.772499	0.553125	0.716818	0.586583	0.854575	0.786794
1.07852	0.76471	0.410218	0.687352	1.062	0.50179
1.48008	0.754744	0.841483	0.970552	1.17821	0.765674
1.12345	0.821844	0.442323	0.190025	0.53528	0.52883
1.03463	0.687185	0.275708	0.774752	1.16247	0.601449
1.06077	0.686625	0.693862	0.798389	0.993861	1.0109
1.22689	0.797832	0.285257	0.523172	0.817574	0.487913
0.921839	0.844212	0.431067	0.809693	1.20929	1.19442
0.774177	0.755231	0.487968	0.702298	0.804621	0.6205
1.54276	0.959055	0.488041	1.34467	1.63306	0.712319
0.711027	0.624621	0.92345	1.0863	1.01466	0.779954
1.14736	0.451771	0.510232	0.714409	0.893915	0.669726
1.00356	0.833235	0.263174	0.439956	1.04595	0.663806
1.11922	0.728798	0.60223	1.09958	1.29149	0.861434
0.790505	0.645139	0.293763	0.464018	0.510539	0.396131
1.15153	1.02323	0.166446	0.414998	0.989449	0.612181
0.995207	0.407401	0.18704	0.41347	0.599418	0.550654
0.491205	0.25728	0.419204	0.410419	0.6651	0.356715
0.874278	0.307012	0.118163	0.664618	1.07973	0.552415
1.45109	0.809713	0.366713	0.423723	0.766972	0.883519
0.970688	0.71821	0.5712	0.580712	1.15536	0.413119
0.652413	0.448595	0.475467	0.249228	0.85222	0.409891
1.26303	1.11645	0.530748	0.478983	0.896589	0.540247
0.775022	0.500343	0.483635	0.441003	0.857933	0.466521
0.731582	0.514092	0.733427	0.645286	0.890924	0.369943
0.962995	0.62746	0.493342	0.304052	1.20754	0.713381
0.847214	0.660658	0.391077	0.304649	1.19125	0.380661
0.943334	0.310701	0.240711	0.415917	1.02233	0.567293
1.00714	0.684101	0.182388	0.283083	0.811509	0.713132
1.09903	0.773005	0.426779	0.264495	1.00177	0.400181
0.97618	0.695673	0.275761	0.482507	0.757587	0.594522
0.66618	0.351334	0.123537	0.778019	0.428961	0.662048
1.07753	0.788721	0.545305	0.735998	0.817975	0.385965
1.36485	0.87426	0.74077	0.664661	1.03098	0.8198
0.903522	0.445598	0.137882	0.621375	0.652004	0.471569
0.786859	0.877879	0.491729	0.491275	0.617107	0.38651
1.02148	1.11521	0.4936	0.556956	1.13234	0.996896
0.763865	0.745489	0.636944	0.602746	1.12049	0.438647
0.579305	0.469795	0.604023	0.608536	1.05592	0.527439
1.45665	0.849629	0.60966	0.766804	0.785003	0.526471
1.13597	0.67084	0.304197	0.665215	1.15455	1.0471
1.52858	0.641121	0.358818	0.680178	0.996587	0.58715
0.953393	0.732867	0.663646	0.47893	0.984071	0.346459
0.989563	0.396576	0.469274	0.311422	0.587402	0.562442
1.15573	0.764546	0.145254	0.271147	0.700511	0.65498
0.743642	0.657458	0.20833	0.468585	0.55005	0.534619
1.00314	0.466973	0.199396	0.152907	0.723457	0.298566
0.894798	0.429894	0.244198	0.318227	0.711885	0.588032
0.883742	0.430781	0.2732	0.728525	0.753322	0.305519
0.922532	0.925447	0.469889	0.657394	0.926148	0.706867
0.556643	0.401452	0.3751	0.321433	0.0343722	0.16256
0.730745	0.575797	0.452753	0.686829	0.948435	0.839611
0.718763	0.775509	0.514976	0.525023	0.912454	0.680155
1.21667	0.773918	0.361421	0.657742	1.02428	0.737645
0.848644	0.699742	0.523789	0.221219	1.03003	0.65777
1.216	0.525894	0.16869	0.790103	1.01754	0.520545
0.895066	0.661104	0.198891	0.522746	0.875313	0.647596
1.3972	0.989761	0.518535	0.883974	1.04311	0.793336
0.908188	0.668011	0.399444	0.43918	0.594154	0.547359
1.05451	0.637495	0.509803	1.03683	1.71333	0.692349
0.918072	0.216137	0.204033	0.284457	0.818146	0.237295
1.37802	0.817081	0.541967	0.642189	1.6547	0.978801
0.865887	0.664118	0.453957	0.578074	0.975577	0.651496
0.756657	0.751653	0.257451	0.496262	0.986027	0.363441
1.14633	1.00539	0.394138	0.369199	1.08529	0.344969
1.09613	0.807453	0.111867	0.476426	0.871181	0.843318
1.00926	0.597368	0.215835	0.748193	0.788839	0.58668
1.15228	0.942698	0.212069	0.393922	0.909905	0.344119
1.02372	0.662171	0.397217	0.500646	0.865123	0.509965
0.714826	0.866393	0.648706	0.635763	1.0281	1.07158
0.794929	0.391224	0.254521	0.316846	0.81584	0.434168
0.995775	0.679136	0.487443	0.822384	1.01941	0.64116
0.763537	0.493332	0.4238	0.463172	0.868061	0.673879
0.71546	0.547098	0.743219	0.351031	0.780546	0.347791
0.972871	1.0804	0.515453	0.528058	1.09653	0.801246
1.04576	0.528019	0.520017	0.387811	0.84057	0.344879
1.40417	0.56597	0.642627	0.715024	1.05761	0.736806
1.19021	0.668259	0.629221	0.626574	1.04137	0.521072
0.807342	0.483085	0.523648	0.768949	0.93844	0.562569
1.00863	0.308192	0.309838	0.45988	0.855357	0.565389
1.04355	0.404131	0.453589	0.334084	1.08136	0.565973
1.42198	0.607914	0.696795	0.761593	1.10459	0.775869
1.3769	0.659263	0.236628	0.767368	1.15854	0.498135
0.977003	0.487573	0.302829	0.181874	0.52739	0.382738
1.00108	0.361116	0.4597	0.338972	0.608674	0.634439
0.793526	0.729338	0.337775	0.677367	0.745619	0.66932
1.15713	0.806794	0.535401	0.649682	0.714343	0.41063
0.685774	0.431662	0.230064	0.571681	0.734925	0.463886
0.959397	0.867347	0.645049	0.165392	0.718958	0.510404
1.1604	0.458172	0.36929	0.457152	1.00274	0.268585
0.959267	0.610866	0.618816	0.827867	1.05499	1.06232
0.88529	0.931472	0.268993	0.414836	1.03721	0.598593
0.99087	0.413791	0.468401	0.65845	0.908111	0.442612
1.01362	0.596725	0.258366	0.563373	1.27293	0.453654
0.795407	0.487015	0.343623	0.541888	0.908703	0.548498
0.485789	0.542428	0.502438	0.705751	0.626687	0.833701
1.11053	0.584782	0.330208	0.618681	0.916209	0.549597
0.694246	0.362893	0.128399	0.251335	0.63302	0.430701
0.796542	0.542002	0.674939	0.430133	0.690584	0.0987485
1.07709	0.980984	0.286959	0.625227	1.02763	0.652298
0.91442	0.504768	0.411127	0.24565	0.958155	0.732503
1.2013	0.928128	0.548123	0.660323	1.29244	0.693155
0.772187	0.762453	0.316319	0.679982	1.21416	0.770536
0.846419	0.102548	0.251858	0.400455	0.600097	0.212663
0.609445	0.347806	0.658793	0.53437	0.450956	0.542717
0.978411	0.731232	0.433033	0.543892	0.905969	0.424032
1.0992	0.919094	0.264613	0.814181	0.546286	0.468358
0.964974	0.597779	0.556987	0.386429	0.671307	0.349646
0.833557	0.855988	0.471742	0.901867	1.21709	0.690594
0.970931	0.390379	0.464555	0.362631	0.929979	0.377805
1.17787	0.640916	0.686043	0.797845	1.6162	1.07413
1.09158	0.562114	0.594266	0.954594	1.30783	0.616637
1.22416	0.43949	0.348389	0.573255	0.92766	0.579872
0.963705	0.664506	0.564118	0.649402	0.775299	0.566331
0.990516	0.469132	0.611795	0.577817	0.902485	0.698435
1.1385	0.677253	0.369715	0.474794	0.930045	0.376592
1.14615	0.790994	0.774543	0.512992	1.69847	0.982304
1.05753	0.9063	0.725396	0.738421	1.3294	0.94206
1.01362	0.480191	0.497011	0.577683	1.09056	0.686275
0.720947	0.0585088	0.121031	0.352913	0.674671	0.350386
1.05982	0.868346	0.361607	0.475915	1.0276	0.722494
0.877661	0.361999	0.198022	0.863863	0.827584	0.530733
0.956958	0.682261	0.200577	0.47102	0.507418	0.162746
1.04726	0.786246	0.467006	0.813628	0.919591	0.56971
1.11984	0.5783	0.671046	0.606572	0.920023	0.205806
1.16335	0.956765	0.429131	0.76632	1.00068	0.609244
0.784983	0.647153	0.283437	0.601432	0.659338	0.573609
0.58122	0.585204	0.511905	0.159107	0.633764	0.520737
0.951823	0.567231	0.954163	1.02783	1.2161	0.871247
0.8301	0.657075	0.678786	0.736344	0.886576	0.671815
0.897769	0.720926	0.482226	0.651171	0.876313	0.513628
0.915557	0.562226	0.31131	0.770308	0.750972	0.483013
0.859085	0.621014	0.297666	0.450897	0.787905	0.671424
1.13492	0.45123	0.405577	0.297038	1.14052	0.522964
0.524701	0.20987	0.696089	0.501363	0.666858	0.0760218
1.30868	0.379016	0.474892	0.879396	0.998536	0.316829
1.10064	0.636679	0.709358	0.720256	1.05543	0.711
1.21755	0.705586	0.675284	0.714798	0.94761	0.594394
1.3445	0.877585	0.590108	0.584879	1.56728	0.398494
0.411933	0.611677	0.64552	0.45689	1.0373	0.942445
0.977246	0.781938	0.431024	0.845706	0.915356	0.713545
1.00437	0.730517	0.628125	0.855988	1.45182	0.766073
0.694538	0.41307	0.53665	0.90344	0.544303	0.352031
0.86247	0.317314	0.564677	0.606705	1.37573	0.78455
0.759436	0.631147	0.372219	0.970477	0.878298	0.768015
1.00794	0.552677	0.46987	0.513979	1.19387	0.532663
1.0994	0.883629	0.460632	0.57156	1.09369	0.668428
1.12005	0.803786	0.489571	0.643032	1.35987	0.826104
1.14359	0.574746	0.25006	0.538126	0.984035	0.396012
1.0554	0.699161	0.367741	0.451564	1.18419	0.421287
0.852889	0.306802	0.60134	0.490727	1.03993	0.617477
1.14183	0.865255	0.102167	0.297068	0.590173	0.294075
1.20935	1.02495	0.394376	0.682696	1.52662	1.11987
1.11718	0.873801	0.559297	1.00106	1.41185	0.661463
0.836569	0.614562	0.532132	1.01893	0.839649	0.640133
0.812979	0.702053	0.680479	0.538686	0.957483	0.493428
1.02495	0.361861	0.277111	0.809784	1.04713	0.467067
1.12712	0.452861	0.326222	0.534129	0.837702	0.389776
1.04847	0.60306	0.104924	0.415386	0.736579	0.518103
0.920301	0.611783	0.350902	0.722624	0.964472	0.559952
1.25753	0.988293	0.553562	0.786585	0.757026	0.45072
0.862154	0.755563	0.489243	0.637988	0.860674	0.399232
0.897731	0.385544	0.592955	0.671956	1.32976	0.945642
0.659102	0.487689	0.487539	0.67983	0.809485	0.91548
0.577679	0.399409	0.418915	0.730456	0.89525	0.541503
0.995029	0.784512	0.396614	0.725425	1.00066	0.359655
0.823403	0.654426	0.521757	0.504523	0.89774	0.660535
0.750041	0.35001	0.505422	0.41404	0.574629	0.515258
1.1523	0.495591	0.275434	0.747182	1.185	0.546411
0.698609	0.377533	0.421084	0.596084	0.784082	0.367657
0.770436	0.644034	0.24457	0.32993	0.370783	0.518337
0.862934	0.350242	0.58844	0.330224	0.672268	0.379189
1.00366	0.373238	0.171495	0.442577	0.849273	0.29124
0.62395	0.328759	0.472035	0.702124	0.649868	0.535574
1.13205	0.442891	0.438582	0.723193	0.800918	0.712811
0.905822	0.763664	0.76136	1.20914	1.01877	0.921014
1.07938	0.556391	0.710946	0.518507	0.810996	0.289894
0.931422	0.927165	0.174419	0.6128	1.02531	0.924993
0.884772	0.638482	0.383104	0.245888	0.655024	0.315634
1.17951	0.686402	0.372224	0.63473	0.954541	0.81471
0.864518	0.381291	0.283096	0.457853	0.740328	0.180907
1.15054	0.607654	0.342314	0.882189	1.06742	0.516392
0.630369	0.133209	0.303977	0.415549	0.559338	0.320271
1.01105	0.71467	0.507899	0.688549	0.881492	0.421766
0.904978	0.517102	0.302665	0.803251	1.01813	0.439513
0.861032	1.08307	0.407082	0.643756	1.0121	0.71737
0.855506	0.329261	0.398079	0.586718	0.763524	0.425146
0.791599	0.22429	0.392771	0.339742	0.977467	0.667401
0.957933	0.784545	0.136046	0.429624	0.824753	0.207481
0.901913	0.497255	0.423622	0.467896	0.748294	0.448554
0.985964	0.66437	0.355958	0.823889	0.744823	0.426137
1.30649	0.929115	0.313569	0.496742	1.14558	0.475038
1.48015	1.0296	0.423527	0.706799	0.969639	0.899654
1.2901	0.528025	0.377132	0.636945	0.732032	0.231877
1.14677	0.85757	0.646763	0.711987	0.969817	0.823832
0.926781	0.655807	0.462588	0.365848	1.11973	0.535193
0.824134	0.794976	0.302561	0.446814	1.00107	0.562134
0.828376	0.129682	0.475951	0.555	0.580797	0.460921
1.11405	0.645823	0.112121	0.437038	0.660057	0.607645
0.753298	0.794158	0.456077	0.772539	0.76476	0.607907
1.40205	0.561747	0.854833	0.97652	1.08373	1.26786
0.87592	0.771142	0.440122	0.53257	1.14178	0.413538
1.10474	0.751368	0.384045	0.430694	0.896305	0.663075
1.58494	0.61822	0.30369	0.462483	1.32075	0.251947
1.00611	0.649869	0.346186	0.80025	0.743872	0.352926
0.600143	0.405937	0.388295	0.568122	0.592883	0.54221
1.24089	0.519334	0.702859	0.77871	1.16458	0.682383
1.1166	0.576881	0.5758	0.828052	1.20728	0.89437
0.854902	0.685029	0.666781	0.90524	1.03667	0.672633
1.12357	1.06995	0.514751	0.606927	1.11679	0.535097
0.834135	0.499196	0.215099	0.0755771	0.591874	0.40645
0.960909	0.492035	0.728005	0.89803	0.833486	0.545124
0.747813	0.752197	0.328056	0.500772	1.0069	0.388445
0.908721	0.43101	0.0965227	0.224962	0.644327	0.15866
0.636969	0.453921	0.334812	0.531749	0.570758	0.575942
1.34083	0.651082	0.286779	0.483754	1.0454	0.247664
1.16003	0.522336	0.202829	0.587475	1.19544	0.549429
1.09421	0.713744	0.231681	0.603496	0.917546	0.390934
1.05299	0.496997	0.445499	0.489891	1.05907	0.336285
1.21024	0.33844	0.0860584	0.321316	0.997517	0.737227
1.02598	0.570158	0.37368	0.370792	0.843372	0.210099
0.88764	0.380439	0.22184	0.269564	1.16263	0.214817
0.784857	0.675121	0.549053	0.608453	0.976027	0.434786
1.34523	0.802187	0.201488	0.137648	1.0859	0.549196
1.03598	0.857888	0.461619	0.255306	0.515352	0.482234
1.1325	0.786058	0.608749	0.71638	1.14388	0.611125
1.02358	0.559205	0.450395	0.245834	0.828929	0.840709
0.878752	0.570555	0.190755	0.411042	0.598208	0.337227
1.00662	0.595711	0.171227	0.558097	0.716559	0.723196
0.773572	0.607157	0.622026	1.03615	0.700667	0.406134
0.759282	0.55213	0.466301	0.848586	0.770916	0.942408
1.19689	0.736772	0.421117	0.905249	1.57314	1.1021
1.34082	0.531481	0.307889	0.254766	0.941171	0.517695
1.11663	0.489762	0.534298	0.555572	0.853205	0.627239
1.18274	0.367111	0.308954	0.0845915	0.894972	0.535039
0.869249	0.72986	0.381672	0.671479	1.0006	0.626937
1.08051	0.622134	0.600693	1.03213	1.03076	0.573238
0.916449	0.838617	0.528562	0.620403	1.56947	0.553097
0.607368	0.716951	0.238549	0.685393	0.870774	0.562455
0.788912	0.425817	0.615638	0.872696	1.0464	0.502762
0.956212	0.856415	0.473995	0.566494	0.82103	0.667318
1.21166	0.732244	0.669767	0.483002	0.823251	0.696851
1.4279	0.821893	0.163141	0.866973	1.26198	0.766847
1.13237	1.05303	0.49922	0.724327	1.25269	0.965444
0.984543	0.596497	0.563319	0.917539	0.91471	0.402694
0.926799	0.595836	0.461845	0.891374	0.979938	0.618173
1.12054	0.851324	0.594004	0.620738	1.08852	0.997654
0.956924	0.697412	0.318702	0.342102	1.03783	0.618366
1.65012	0.617947	0.48367	0.530773	1.18894	0.474133
1.22056	0.540443	0.447408	0.613347	1.16997	0.635782
1.0913	0.728893	0.379334	0.445518	0.521651	0.825379
0.740158	0.922531	0.429569	0.626409	1.21297	0.586082
0.701609	0.689327	0.37874	0.517679	0.850003	0.860153
0.81886	0.657773	0.422798	0.455947	0.541234	0.553619
1.1446	0.510447	0.43302	0.499875	0.798392	0.67511
1.12864	0.774153	0.251151	0.556394	1.15966	0.565403
0.649081	0.553244	0.297079	0.647557	0.770494	0.468039
1.11167	0.641116	0.443999	0.595113	0.986016	0.532453
0.837016	0.591835	0.35532	1.07356	0.920656	0.388933
1.21905	0.822377	0.555867	0.709501	1.27168	0.858001
1.09503	0.715754	0.292825	0.734386	0.819027	0.477444
0.664187	0.69298	0.582953	1.04021	1.10544	0.57356
0.951752	0.499544	0.316903	0.288784	0.981842	0.641142
0.88886	0.793486	0.435169	0.582393	0.831587	0.516264
0.743064	0.489246	0.121427	0.53257	0.808919	0.508124
1.08512	0.758415	0.355145	0.380482	0.594351	0.586904
0.832962	0.568206	0.940188	0.819836	0.908254	0.560081
1.1795	0.801703	0.52354	0.561938	0.6835	0.782239
0.594721	0.454616	0.178378	0.616168	0.324925	0.53907
0.981616	0.745876	0.35696	0.731464	0.806561	0.718151
0.796361	0.485555	0.207065	0.579426	0.850265	0.371943
0.97443	0.558945	0.43381	0.406248	0.961442	0.481246
0.570019	0.495017	0.128409	0.456177	0.78992	0.559246
0.842238	0.600429	0.319622	0.601158	0.645557	0.524176
0.823847	0.46863	0.536451	1.01029	0.786211	0.589887
0.902721	0.381729	0.310486	0.404752	0.703952	0.497059
0.843775	0.474465	0.438517	0.607508	1.00167	0.411334
0.997032	0.544336	0.635217	0.814063	0.991153	1.10082
0.95622	0.636895	0.268057	0.682368	0.8204	0.565509
0.781232	0.634095	0.397561	0.320651	0.747566	0.758128
1.37043	0.847947	0.280444	0.65564	1.37017	0.416089
1.07881	0.741655	0.386927	0.616689	1.14572	1.03663
1.21105	0.709027	0.330819	0.651772	1.27548	0.621439
0.960436	0.565025	0.475928	0.703464	1.00831	1.01746
0.794009	0.685613	0.251903	0.209024	0.856239	0.601919
0.909573	0.511401	0.567569	0.575741	0.835579	0.598741
0.789985	0.770858	0.58478	0.949175	1.387	0.795374
0.791641	0.507629	0.208867	0.254307	0.538527	0.549295
1.25842	0.601329	0.622594	0.599377	0.782038	0.483489
0.944078	0.567007	0.28563	0.637497	1.22392	0.796109
0.863286	0.511792	0.512012	0.258139	0.593362	0.472933
1.1511	0.702483	0.636695	0.497159	1.23007	0.917672
1.33454	0.840454	0.931773	0.832717	1.18361	0.677607
1.06816	0.460382	0.453258	0.46415	0.500606	0.666779
1.17198	0.449725	0.529357	0.609342	1.32663	0.444443
0.743481	0.537209	0.48649	0.797415	0.729663	0.591056
1.21851	0.540489	0.170107	0.523062	1.02759	0.788316
0.987378	0.602445	0.707545	1.08672	1.12014	0.743315
0.912174	0.55421	0.696036	0.803363	0.725083	0.536175
0.703356	0.741737	0.600358	0.487566	0.878367	0.778758
1.0037	0.682347	0.341418	0.77792	0.839386	0.539968
1.27756	0.74558	0.351819	0.8582	1.62009	0.646222
0.714322	0.671292	0.400874	0.849243	1.20314	0.346504
1.22503	0.873134	0.452788	0.470655	0.943309	0.413666
1.01463	0.651594	0.339388	0.480667	0.760407	0.326594
1.30059	0.874675	0.37621	0.483888	1.58324	0.391219
0.70324	0.637092	0.582381	0.715644	1.00075	0.40535
1.25651	0.985398	0.728964	1.33827	1.82601	0.68422
1.03887	0.168831	0.654389	0.737094	0.865538	0.501025
0.423545	0.337135	0.468757	0.741072	0.684458	0.570661
1.45886	0.580662	0.552848	0.758324	1.38712	1.00295
0.802769	0.656661	0.104261	0.406035	0.761612	0.356605
0.744324	0.559655	0.578533	0.781923	1.08544	0.520207
1.15946	0.590153	0.302575	0.409862	0.863824	0.718826
0.612991	0.872929	0.491257	0.641464	1.19093	0.70431
1.34474	0.877958	0.41206	0.723754	1.37724	0.714526
1.64542	0.752463	0.30725	0.401117	1.05668	0.628459
0.662917	0.447214	0.480775	0.287122	0.931179	0.641951
0.718198	0.564682	0.348326	0.750167	0.983802	0.815935
0.931676	0.864755	0.237154	0.455048	0.747479	0.583209
0.933105	0.827258	0.209397	0.22918	0.604598	0.44587
0.816512	0.593299	0.420377	0.260038	0.935339	0.657988
1.11171	0.89882	0.436873	0.867482	1.32499	0.50619
0.722103	0.592345	0.382775	0.570296	0.778892	0.406953
0.919922	0.380241	0.334662	0.307236	0.896591	0.464443
1.14264	0.552896	0.326704	0.259846	1.13837	0.718873
0.905482	0.681667	0.362252	0.564203	1.11349	0.311187
1.27595	0.823495	0.360383	0.811801	1.09148	0.438134
1.11167	0.575362	0.43326	0.352284	0.418477	0.376828
0.917562	0.92308	0.554242	0.529975	1.05712	0.400782
1.31122	0.595616	0.415954	0.844583	1.04468	0.658635
0.981522	0.46392	0.289306	0.131261	0.412186	0.456872
0.662168	0.457277	0.28084	0.519598	0.771214	0.267174
0.761405	0.569046	0.512346	0.268188	0.936418	0.401577
0.805979	0.584575	0.639231	0.754599	1.1114	0.438748
0.909855	0.736213	0.382511	0.439797	0.822636	0.837434
0.993457	0.511179	0.382331	0.77547	0.68311	0.148069
1.16406	0.759458	0.538548	0.785824	1.38247	0.813849
1.45679	0.910064	0.214519	0.499281	1.15272	0.752567
1.15484	0.763309	0.420706	0.881344	1.34452	1.08144
1.12048	0.61138	0.517849	0.874587	1.04867	0.582848
0.823596	0.5487	0.390553	0.606007	0.983009	0.752572
0.988783	0.426638	0.227941	0.539334	1.17601	0.876836
0.788027	0.326638	0.214024	0.183032	0.95832	0.578327
0.787195	0.509285	0.678271	0.336859	0.807899	0.0953626
0.807117	0.8054	0.459663	1.102	1.26012	0.910166
1.35458	0.700957	0.434776	0.741075	1.15957	0.680444
1.16599	0.743748	0.68544	0.47626	1.23008	0.471114
1.23267	0.280219	0.332132	0.409599	0.953701	0.40105
0.713144	0.553109	0.203294	0.209623	0.641209	0.205583
0.800321	0.786303	0.330964	0.735139	0.778956	0.608761
1.12707	0.587938	0.612695	0.834601	0.679214	0.550181
1.11222	0.596984	0.384151	0.457294	0.830262	0.461324
1.06783	1.00361	0.394175	0.356524	0.82496	0.643163
1.16716	0.472146	0.623383	0.775075	1.35519	0.643004
0.98422	0.328037	0.580707	0.525241	0.776049	0.269506
0.911716	0.54138	0.272207	0.659219	0.89275	0.783518
0.811106	0.646645	0.489676	0.621715	0.895825	0.665163
0.961387	0.766275	0.286182	0.308792	1.10014	0.538509
0.886601	0.273465	0.210808	0.511295	0.488879	0.538156
0.973451	0.689178	0.303201	0.797258	1.35603	0.742776
0.927683	0.421518	0.376748	0.463585	0.973672	0.63074
1.04534	0.733854	0.459873	0.58298	1.09714	0.837146
1.04456	0.592546	0.268575	0.740381	0.954945	0.616539
1.18983	0.429246	0.152145	0.553128	1.09234	0.368247
1.52857	0.5902	0.248926	0.673031	0.749253	0.576579
0.810688	0.6176	0.466752	0.638672	1.098	0.497941
1.04192	0.601923	0.641573	0.799205	0.842652	0.690855
1.158	0.607161	0.586358	0.709872	0.82018	0.709148
1.25561	0.519796	0.30326	0.423628	0.627485	0.569572
1.09429	0.843005	0.576984	0.776087	1.32815	0.660318
0.432546	0.327816	0.571802	0.44412	0.507693	0.409177
1.23984	0.850601	0.567021	0.657964	1.10082	0.726457
0.606623	0.727905	0.474784	0.508299	0.625389	0.427736
1.0928	0.494545	0.386883	0.518749	1.03808	0.666848
0.868795	0.712533	0.46562	0.612596	0.977431	0.610405
1.11065	0.313857	0.150363	0.430484	0.587039	0.380143
0.752027	0.614931	0.0586661	0.538264	0.742951	0.285355
1.07593	0.640924	0.369651	0.521994	0.84897	0.616776
0.684992	0.104309	0.513825	0.615395	0.873103	0.536249
1.00225	0.515282	0.448541	0.343937	0.916734	0.651492
0.53187	0.470396	0.459449	0.711374	0.844472	0.823246
0.666544	0.329262	0.127015	0.429326	0.879826	0.322441
0.97475	0.832656	0.682	0.469225	0.995244	0.455488
1.31393	0.621366	0.204904	0.324052	0.807837	0.346409
1.07142	0.580528	0.349316	0.336644	1.10715	0.576623
0.809743	0.434843	0.359593	0.583549	0.857793	0.629519
0.971831	0.741014	0.315666	0.432	0.740417	0.340127
1.12293	0.783559	0.363925	0.56637	1.21126	0.407005
1.02705	0.596643	0.438029	0.702246	1.08313	0.529303
1.04242	0.534098	0.142672	0.804657	0.851701	0.503708
1.22809	0.868912	0.622718	0.95965	1.54185	0.781388
1.12324	0.833524	0.315904	0.495444	1.14062	0.569038
1.55597	1.02587	0.709634	0.575241	0.888715	0.743866
0.877696	0.697903	0.625845	0.88954	0.989532	0.83069
1.00932	0.84509	0.599402	0.615823	0.8725	0.68828
0.794866	0.753044	0.407319	0.361176	1.07483	0.507645
0.749749	0.286963	0.260038	0.559436	0.632951	0.462454
0.961914	0.802516	0.608251	0.490185	0.858572	0.579512
0.655141	0.339947	0.273286	0.800572	0.866672	0.471603
1.13421	0.718953	0.289446	0.322539	0.847359	0.612057
1.25464	0.630668	0.479309	0.71176	1.23241	0.824214
1.25687	0.828577	0.237383	0.327327	0.880488	0.830828
0.565606	0.533288	0.329076	0.35267	0.345379	0.530545
0.491416	0.2318	0.331037	0.521314	0.775256	0.536911
1.51517	0.828131	0.246045	0.926327	1.0454	0.996439
0.628065	0.384003	0.57278	0.551413	0.715984	0.837107
0.943249	0.937324	0.665098	0.668873	1.57715	0.432266
0.846973	0.873433	0.374012	0.830605	0.744828	0.692422
1.10002	0.917542	0.726936	1.15717	1.47826	0.475403
1.18861	1.00881	0.225717	0.349912	0.950441	0.62157
0.987013	1.04642	0.541706	0.879428	1.10881	0.806164
1.02796	0.781905	0.432386	0.284463	0.860205	0.341882
0.927392	0.772915	0.554794	0.509054	0.632057	0.368755
1.03419	0.358882	0.333087	0.777819	1.23763	0.241416
0.974247	0.71137	0.22287	0.703694	1.05284	0.382341
1.33099	0.935728	0.706766	0.811596	1.38191	0.920213
1.07845	0.595661	0.134454	0.420164	0.661092	0.409446
0.850342	0.463278	0.43347	0.813909	1.3513	0.433773
0.756161	0.235522	0.357687	0.615353	0.798716	0.572128
0.811049	0.555372	0.533315	0.680891	1.49711	1.21049
1.11123	0.639359	0.164824	0.499587	0.904747	0.301906
0.776846	0.494235	0.39232	0.520567	0.808951	0.40495
1.01855	0.604824	0.409893	0.428091	1.13965	0.62975
1.02548	0.333137	0.658471	0.574354	0.745955	0.414171
1.01268	0.63161	0.225831	0.471461	0.849921	0.53089
0.689716	0.547316	0.513059	0.65637	0.823704	0.32862
1.07691	0.320491	0.571969	0.908828	0.975431	0.740199
1.3351	0.733217	0.649801	0.712023	1.20175	0.557446
0.924629	0.491686	0.622332	0.721808	0.604056	0.566406
1.23012	0.522335	0.517656	1.117	1.00444	0.893155
1.03158	0.848368	0.304803	0.489244	0.842154	0.884564
0.483259	0.332213	0.572914	0.298025	0.556569	0.439164
0.822225	0.507557	0.170501	0.647943	0.591393	0.233919
1.10684	0.525242	0.0679299	0.483508	0.71846	0.707628
1.42057	0.686375	0.409361	0.898874	1.45345	0.820046
0.971264	0.73422	0.492821	0.208862	1.0645	0.673502
0.834093	0.530599	0.714562	1.09591	0.863814	0.582246
1.12835	0.549198	0.343598	0.732452	1.1492	0.763655
0.731424	0.46694	0.17749	0.642134	0.853961	0.613179
1.08075	0.701722	0.310074	0.475536	1.33043	0.542474
0.878217	0.550477	0.477003	0.567215	1.04015	0.433151
1.01076	0.651677	0.482677	0.567525	0.770466	0.391449
0.906336	0.475481	0.311298	0.79335	1.20572	0.657382
0.631669	0.483281	0.409862	0.631791	0.425599	0.268496
1.29551	0.718372	0.326975	0.539616	0.696419	0.261583
0.890509	0.44281	0.320501	0.613437	1.00854	0.556692
1.05875	0.815326	0.440925	0.72001	0.857116	0.622005
1.13995	0.692566	0.280164	0.948219	1.25791	0.811269
0.809323	0.976939	0.359207	0.336505	0.840446	0.476756
1.11544	0.567155	0.622656	0.731492	1.26793	0.655183
0.776451	0.539562	0.625236	0.240151	0.718695	0.45756
1.10184	0.864717	0.354661	0.547151	1.04421	0.889887
1.22385	0.565637	0.20191	0.345471	0.79512	0.391667
1.62161	1.08114	0.312606	0.646018	1.17756	0.849664
0.615631	0.878794	0.48045	0.304911	0.911488	0.420682
0.713784	0.738557	0.174792	0.511227	0.671052	0.687137
1.02268	0.470696	0.577535	0.730281	1.1877	0.540769
0.964285	0.668382	0.23491	0.200258	0.828139	0.564434
1.02683	0.320312	0.437127	0.510823	0.843303	0.489939
0.706009	0.72339	0.511529	0.866748	1.20199	0.72653
0.983852	0.639119	0.314173	0.686797	1.09658	0.723148
1.11738	0.443591	0.902304	1.0279	0.950798	0.653858
0.718039	0.759267	0.45247	0.8435	0.873635	0.708871
1.11474	0.524279	0.201684	0.254909	1.04913	0.695173
1.10015	0.762565	0.730259	0.802339	1.47748	0.901077
1.11353	0.505734	0.189142	0.425726	0.730044	0.184688
1.35364	0.722509	0.397964	0.67873	1.236	0.621059
0.964555	0.659429	0.620789	0.792301	0.818086	0.486436
1.22511	0.766318	0.410717	0.622433	1.31881	0.764013
1.6291	0.74322	0.539991	0.914314	1.39956	0.924413
0.949959	0.335043	0.409316	0.658933	0.550826	0.425122
0.855976	0.692486	0.256878	0.279728	1.03143	0.28149
0.891515	0.65875	0.353571	0.64178	1.02384	0.679145
0.918955	0.62624	0.232933	0.478385	0.762982	0.727029
0.821899	0.666331	0.416846	0.619156	0.529969	0.418867
1.44009	0.835004	0.827124	0.625457	1.21384	0.954883
1.00451	0.505127	0.471187	0.594295	0.823933	0.482634
0.991112	0.537299	0.356536	0.60958	0.807616	0.257466
1.07094	1.00749	0.736294	0.530629	1.00918	0.60499
0.984094	0.614652	0.410381	0.26564	0.581999	0.437009
1.04072	1.01565	0.712963	0.427641	1.02493	0.641319
0.978231	0.334074	0.557372	0.565498	1.08615	0.361919
0.65669	0.62147	0.117518	0.641658	0.609639	0.654533
1.12978	0.521599	0.301586	0.638677	0.880059	0.42361
1.10149	0.362366	0.693078	0.686128	0.957217	0.608318
0.835024	0.497849	0.335751	0.823861	1.13289	0.285308
0.777446	0.571379	0.440386	0.531351	1.06587	0.537619
0.983573	0.730322	0.258652	0.4468	1.22851	0.570072
0.720357	0.412631	0.542272	0.591271	0.816805	0.665655
1.32587	1.08473	0.641278	0.741665	1.11305	0.746661
1.11882	0.675642	0.432957	0.658528	0.902744	0.578961
0.891542	0.573456	0.498523	1.14659	0.927685	0.580263
1.19792	0.598211	0.364777	0.232878	0.67982	0.34906
0.889312	0.594838	0.235569	0.685583	0.577852	0.70163
0.316049	0.326683	0.320099	0.44663	0.665325	0.353597
0.688587	0.656464	0.402268	0.379146	0.895695	0.387524
1.10193	0.709454	0.264123	0.333537	1.12363	0.828352
0.946742	0.478259	0.5436	0.618412	1.44364	0.527819
0.911031	0.79987	0.407291	1.15136	1.18995	1.03816
1.21723	0.541193	0.410235	0.576625	0.844031	0.806301
1.40874	0.884379	0.635465	0.559189	1.15452	0.668532
0.882293	0.526312	0.192085	0.542381	1.17708	0.624213
0.869659	0.570845	0.500244	0.070793	0.827633	0.20671
1.05798	0.519864	0.319393	0.728899	0.796859	0.744186
1.10184	0.778254	0.386596	0.585853	0.850678	0.710577
0.925421	0.59186	0.277939	0.191784	0.878985	0.294316
0.78304	0.670641	0.67546	0.557527	1.34821	0.593157
1.09658	0.598411	0.260022	0.428617	0.727462	0.402613
1.19422	0.511584	0.270305	0.537054	0.84318	0.593529
1.04634	0.397747	0.327689	0.174434	0.592519	0.629228
0.742794	0.394236	0.392396	0.547019	0.622548	0.553776
0.7567	0.786888	0.42299	0.65187	1.10014	0.659543
0.970114	0.642975	0.304961	0.399287	1.32303	0.413989
0.772847	0.484661	0.270046	0.368557	0.615638	0.46273
1.00183	0.773963	0.590349	0.736662	0.82367	0.592702
0.710229	0.352714	0.302613	0.865729	0.628567	0.527128
0.682903	0.568021	0.141405	0.563187	0.762945	0.624328
0.824366	0.564631	0.425941	0.674501	1.0625	0.465136
1.23992	0.803527	0.377816	0.565479	0.874615	0.763556
1.23779	1.22837	0.658286	0.40169	0.785128	0.655089
0.797813	0.55913	0.289716	0.386863	0.902399	0.539313
0.796992	0.927266	0.451972	0.578188	1.00867	0.795688
1.01506	0.722744	0.212645	0.429759	1.11817	0.798123
1.22226	0.507938	0.554179	0.576969	0.957713	0.624831
1.20001	0.973431	0.536633	0.58489	1.12238	0.638643
0.886492	0.710083	0.488328	0.729123	0.64874	0.320746
0.849836	0.485504	0.576355	0.423492	0.913254	0.561851
1.37481	0.79938	0.50364	0.695458	1.07116	0.528948
1.1138	0.690778	0.718517	0.950834	1.31615	0.879797
1.16122	0.520449	0.506934	0.803805	1.21158	0.79654
0.913455	0.551456	0.565713	0.611962	1.1395	0.573766
1.04362	0.434358	0.163066	0.481303	0.683268	0.71429
1.0763	0.827243	0.543776	0.658669	1.10578	0.929095
0.946464	0.634185	0.597477	0.992705	1.15557	0.577232
1.01615	0.871509	0.501916	0.32111	0.818439	0.724307
0.994023	0.656017	0.533701	0.42042	0.87914	0.47634
0.994316	0.37963	0.63655	0.658237	0.808978	0.311255
0.710263	0.371718	0.472173	0.727289	0.929402	0.779972
0.527985	0.489352	0.0453487	0.489986	0.0520442	0.471915
1.15193	0.678791	0.683082	0.733347	0.881403	0.477541
0.900602	0.479907	0.527229	0.794565	0.994145	0.431169
0.682746	0.298926	0.395594	0.384787	0.759305	0.372181
1.30044	0.663762	0.562813	0.80325	0.984756	0.35144
0.955585	0.460264	0.407046	0.827564	0.824194	0.332239
0.846101	0.655521	0.242356	0.362752	0.885909	0.512733
0.782436	0.516121	0.206609	0.864383	1.01587	0.62518
0.86382	0.701604	0.371543	0.449056	0.871204	0.476945
0.96093	0.888006	0.314703	0.612049	0.810348	0.687128
0.949636	0.781241	0.385081	0.464204	0.803294	0.585954
0.82829	0.432563	0.362013	0.491226	0.991533	0.667054
0.81054	0.740186	0.446559	0.574538	0.753065	0.222693
1.39632	0.821758	0.336588	0.795862	0.955529	0.179611
0.751476	0.525458	0.381726	0.573156	1.01003	0.587954
0.975829	0.519245	0.508546	0.565476	0.963825	0.376252
1.0116	0.675709	0.426607	0.558279	0.660605	0.453847
0.983633	0.638934	0.388699	0.35395	1.26503	0.381874
0.80096	0.591004	0.349983	0.268767	0.644806	0.423163
1.15634	0.696689	0.383471	0.512453	1.29375	1.01232
0.602912	0.859461	0.394157	0.680008	0.840298	0.33228
0.948539	1.05273	0.510271	0.449053	0.671006	0.233421
0.824991	0.329385	0.367681	0.741862	0.898839	0.646185
0.908128	0.75	0.474661	0.695199	0.962424	0.577832
0.798676	0.712755	0.387227	0.407402	0.914475	0.579408
1.1664	0.993661	0.596126	0.469903	0.942622	1.00587
0.982687	0.311998	0.192733	0.54177	0.647291	0.293311
1.23445	0.797283	0.877804	0.778093	1.30202	0.762118
0.953486	0.810769	0.727546	1.08599	0.903443	0.692093
1.32591	0.643841	0.314789	0.548647	1.59354	0.850961
0.803289	0.741298	0.495129	0.502546	0.869299	0.529413
1.2079	0.63489	0.601243	0.717718	1.07951	0.381663
0.780899	0.563094	0.46725	0.354845	0.87434	0.449989
1.16222	0.273105	0.527309	0.437727	1.00977	0.503105
1.10968	0.398914	0.301271	0.288482	1.06371	0.460312
1.01375	0.701257	0.553831	0.638826	0.692527	0.409567
0.597744	0.600109	0.486186	0.717465	0.909186	0.7183
0.7614	0.748005	0.572318	0.549351	0.673834	0.366755
0.56187	0.165341	0.330732	0.726181	0.615415	0.497125
0.600899	0.31175	0.330633	0.608072	0.650382	0.510099
1.31807	0.824861	0.548913	0.664049	1.47349	0.678609
0.641339	0.697192	0.662602	0.655169	0.977644	0.672403
1.03287	1.03574	0.221243	0.273106	0.692652	0.468361
1.44113	1.13624	0.385773	0.75526	1.6613	0.68601
0.698688	0.458866	0.544609	0.45409	0.660888	0.323064
1.04208	0.43996	0.163584	0.391457	0.785649	0.681729
0.828622	0.313568	0.626445	0.615714	0.648977	0.519213
0.922061	0.881495	0.689836	0.619619	0.998709	0.397821
1.09438	0.974024	0.421193	0.428494	1.05746	0.750085
1.20115	0.536534	0.454077	0.389482	0.401618	0.402708
0.899102	0.698961	0.382697	0.666597	0.437299	0.446493
1.01734	0.935558	0.761373	0.827963	1.58706	1.07057
0.880387	0.402879	0.257367	0.571798	0.430837	0.600584
0.923664	0.507344	0.411106	0.478374	0.945627	0.548604
0.809424	0.351006	0.412739	0.585413	0.813927	0.27092
1.04712	0.375322	0.268191	0.742086	0.862655	0.337782
1.48253	1.05024	0.607428	0.915292	1.45108	0.722934
0.899265	0.610119	0.456815	0.520492	0.941251	0.442923
1.0117	0.389038	0.474811	0.55684	1.14308	0.583305
1.04274	0.488842	0.69208	0.568923	0.78751	0.289117
0.710356	0.383175	0.228805	0.418509	0.559895	0.36416
1.25552	0.855573	0.557825	0.532213	0.523441	0.671146
1.17418	0.46864	0.325068	0.439493	0.656572	0.320045
1.0243	0.728762	0.53083	0.393184	1.16006	0.586022
1.3045	1.00727	0.277654	0.663175	0.981038	0.535456
1.02539	0.773482	0.238116	0.473966	0.944331	0.755927
1.23656	0.848505	0.268061	0.54914	1.33355	0.83442
0.934127	0.385734	0.466805	0.404028	0.554481	0.621359
1.03	0.941686	0.459675	0.606518	1.50028	0.738655
0.624505	0.70841	0.147912	0.58391	0.719472	0.38162
0.924386	0.652641	0.283577	0.576979	0.936135	0.57898
0.990163	0.406652	0.460298	0.626053	1.16482	0.545319
1.01513	0.724158	0.366708	0.510667	0.821144	0.301948
1.04611	0.545028	0.657703	0.591496	0.810093	0.414828
1.14891	0.440201	0.444556	0.693958	0.687568	0.617906
0.905017	0.697829	0.586907	0.875738	1.03887	0.787096
0.832007	0.565172	0.381553	0.716422	1.26117	0.563655
0.903381	0.649376	0.770541	0.749494	0.840851	0.680062
1.32352	0.644196	0.587173	0.247612	0.668528	0.635388
1.03779	0.461718	0.347723	0.390831	0.865967	0.150292
1.10292	0.37517	0.148843	0.627721	0.779389	0.615376
0.808438	0.844911	0.554984	0.556011	0.905325	0.968192
0.931975	0.831549	0.153063	0.478646	0.961866	0.267464
0.903318	0.812798	0.531866	1.04061	1.2048	0.467811
0.787369	0.514307	0.202574	0.222171	0.837594	0.270127
0.976756	0.59791	0.619553	0.643469	0.896031	0.448804
0.931613	0.281298	0.643344	0.570115	0.900537	0.189739
0.812541	0.576341	0.0883591	0.945132	1.06794	0.439881
0.940385	0.84251	0.63077	0.871456	0.966996	0.643875
1.11359	0.666019	0.585041	0.549253	0.926517	0.31466
0.894996	1.0536	0.2329	0.295041	0.860936	0.662222
0.676718	0.331519	0.326467	0.403537	0.641446	0.620605
0.653764	0.225375	0.421584	0.559958	0.851651	0.487106
1.16496	0.916751	0.730315	1.00941	1.24031	0.776136
1.0058	0.612537	0.0966451	0.261939	0.866289	0.120395
0.868297	0.72449	0.469358	0.546784	0.77781	0.76628
1.12538	0.698609	0.546234	0.692936	1.1847	0.847665
0.833189	0.438984	0.370305	0.583323	1.00939	0.503355
1.90852	0.767739	0.787197	0.706807	1.17285	0.603274
0.684014	0.179779	0.510115	0.349347	0.733358	0.288532
1.06982	0.773779	0.279983	0.787703	0.943642	0.57084
0.981218	0.407986	0.546524	0.82273	0.805419	0.423904
0.74291	0.46269	0.652464	0.893442	1.15005	0.55688
1.04875	1.0301	0.141728	0.519912	1.23272	0.733365
0.760531	0.55224	0.525807	0.748506	1.14259	0.845659
0.691155	0.442348	0.364573	0.833228	1.02644	0.455406
1.03323	0.992285	0.579296	0.569476	1.4513	0.734293
1.1766	0.860508	0.797263	1.13474	1.28309	0.951297
1.12587	0.473993	0.746425	0.757722	1.05723	0.699703
1.1137	0.664514	0.178764	0.773135	1.06003	0.780753
0.736519	0.765485	0.753247	0.745664	0.960879	0.517197
0.5904	0.2917	0.672534	0.682704	0.595166	0.51016
1.22166	0.868371	0.277441	0.472911	0.889421	0.699392
1.06339	0.63954	0.752016	0.486885	0.707573	0.639041
1.0697	0.772789	0.754769	0.960256	1.43578	0.615276
0.792943	0.555215	0.409682	0.745988	0.800238	0.599287
0.938287	0.68789	0.584143	0.737843	1.13562	0.495506
1.00817	0.550094	0.408676	0.558363	0.946472	0.645446
0.870718	0.690996	0.332856	0.401541	0.931341	0.58368
0.833788	0.704824	0.491647	0.440488	0.85829	0.455814
0.926122	0.597578	0.581943	0.389084	0.918364	0.603903
1.05013	0.416295	0.563145	0.581751	0.691325	0.619328
0.823804	0.162009	0.413722	0.527789	0.919715	0.432855
0.735912	0.918394	0.24476	0.925621	1.20397	0.868523
0.722347	0.865367	0.623045	0.612354	0.856685	0.456575
1.38411	0.491321	0.544069	0.717642	1.08789	0.482575
0.967216	0.669722	0.495679	0.356346	0.786432	0.352318
1.29602	0.648422	0.297449	0.530235	1.04074	0.50257
0.590716	0.391296	0.449132	0.680267	0.736745	0.715322
1.00405	0.764547	0.938587	1.03616	1.14679	0.99419
1.24229	0.849443	0.673939	0.823608	1.14874	0.984762
1.08439	1.04359	0.370821	0.680743	1.40593	0.901321
0.952574	0.827747	0.339402	0.521653	0.786545	0.694962
0.988913	0.462975	0.288102	0.144158	0.683745	0.341194
1.03837	0.447878	0.501335	0.3983	1.03623	0.587634
0.780208	0.7544	0.632519	0.54021	0.683328	0.442153
1.04149	0.513986	0.515761	0.534024	0.621881	0.208964
0.95219	0.778462	0.632111	0.520977	0.828443	0.286092
0.864268	0.616859	0.31759	0.263922	0.908388	0.388028
0.965966	0.746237	0.267468	0.761771	1.05548	0.791307
1.19133	0.443224	0.709336	0.627676	1.22948	0.724642
0.792613	0.646558	0.404198	0.6147	0.599845	0.697276
1.18137	0.477871	0.111441	0.402568	1.11619	0.375129
1.17736	1.13371	0.290901	0.558574	1.52864	0.637054
1.21984	0.689906	0.0343317	0.807258	1.62689	0.777998
1.01892	0.539732	0.420796	0.561775	1.18765	0.842171
1.38667	0.637843	0.621494	0.762989	1.34499	0.734321
1.09389	0.869133	0.456335	0.523237	0.755136	0.496948
0.868444	0.816714	0.49002	0.51188	0.820276	0.62357
0.925172	0.483563	0.338234	0.673705	0.445181	0.523972
0.815373	0.598646	0.517404	0.727763	0.856131	0.814818
0.867684	0.585088	0.445424	0.445498	1.11956	1.12907
0.59792	0.383814	0.416355	0.350948	0.328354	0.41892
1.42451	0.370644	0.285978	0.609446	1.11973	0.323198
1.05742	0.838591	0.785777	0.861342	1.43799	0.7069
0.978084	0.771954	0.436913	0.752936	0.849399	0.625894
0.716001	0.522772	0.529453	0.565647	0.721737	0.367602
0.983813	0.708268	0.598265	0.673124	1.41683	0.912004
1.37105	0.520689	0.501687	0.206731	0.971866	0.228174
0.655945	0.593972	0.29217	0.540802	0.671905	0.354316
1.0577	0.913425	0.187797	0.74125	0.738688	0.628892
1.13551	0.528934	0.566752	0.533336	1.06807	0.386508
0.897724	0.518818	0.367016	0.30574	0.457467	0.231328
0.816648	0.65652	0.322327	0.849775	0.917517	0.794436
1.0101	0.591936	0.313156	0.450607	1.10701	0.434565
0.588791	0.612049	0.4087	0.650424	0.694045	0.413777
1.26617	0.848438	0.538898	0.556515	1.46833	0.720375
1.35968	0.772296	0.343243	0.715925	1.47035	0.746567
1.0818	1.00674	0.360552	0.777105	1.34678	0.878465
1.14495	0.661783	0.512778	0.559112	1.37169	0.883662
1.31549	1.01841	0.589642	0.672017	1.22439	0.651354
0.85079	0.620957	0.284258	0.80552	0.868085	0.588765
1.1457	0.566873	0.450753	0.661984	0.901112	0.698534
0.916949	0.461613	0.143167	0.395419	0.637958	0.512556
0.720455	0.479494	0.465704	0.497616	0.650905	0.653644
0.774489	0.403098	0.523676	0.580951	0.783682	0.25979
1.06551	0.516186	0.303172	0.59058	0.762214	0.339646
0.837985	0.442433	0.256567	0.242225	1.01839	0.530035
1.12829	0.550996	0.83473	0.543335	0.992728	0.269577
0.559404	0.51074	0.35977	0.564171	0.552733	0.591766
0.910205	0.88883	0.302179	0.533621	0.91528	0.344438
0.939336	0.636046	0.310198	0.40806	0.857904	0.720938
1.11721	1.13709	0.469403	0.753568	1.29693	0.892165
1.07575	0.508365	0.530166	0.679436	0.929759	0.462325
0.906047	1.19031	0.65583	0.833525	0.936794	0.800105
0.829355	0.738788	0.436833	0.670167	0.551487	0.54644
0.887826	0.37963	0.428156	0.527378	0.61903	0.553459
1.13261	0.411117	0.52975	0.640507	0.953052	0.527697
0.867938	0.658586	0.382456	0.408221	1.10439	0.332142
0.626682	0.611903	0.665946	0.63777	1.04867	1.09205
0.635745	0.445787	0.769507	0.641576	0.96401	0.573648
1.09099	0.667267	0.300629	0.338883	1.18251	0.816896
0.810655	0.689437	0.250186	0.501372	0.746475	0.397414
1.10625	0.741053	0.723225	0.668537	1.13925	1.17181
0.691396	0.317921	0.316551	0.524669	0.759633	0.354128
0.923239	0.746963	0.396708	0.37461	0.785209	1.00577
0.847898	0.357511	0.15376	0.443038	0.528967	0.615324
0.926057	0.565563	0.260213	0.252293	0.642338	0.594018
1.13822	0.400573	0.111981	0.533627	0.635539	0.544674
1.13013	1.04887	0.399261	0.300268	0.697258	0.570892
0.778792	0.473237	0.386198	0.391284	0.767123	0.596847
0.922816	0.404307	0.532009	0.727337	0.90577	0.503341
1.08011	0.444764	0.619273	0.701889	0.919412	0.386142
0.892029	0.46945	0.171328	0.658663	0.576433	0.520514
1.04927	0.754993	0.0915445	0.439344	0.946997	0.522599
0.932541	0.492546	0.462298	0.660909	0.87076	0.2145
1.1621	0.720032	0.551517	0.855593	1.16956	0.597369
0.949951	0.601907	0.343041	0.504904	1.07108	0.76923
1.1457	0.547825	0.612273	0.426632	1.067	0.427681
0.940259	0.371077	0.375276	0.57746	1.21965	0.437797
1.27478	0.248721	0.51168	0.494618	0.838724	0.448683
0.784531	0.730375	0.496391	0.989532	0.731549	0.701633
0.844894	0.7149	0.385768	0.607025	0.795153	0.605817
0.943743	0.384889	0.68281	0.732416	1.06412	0.755036
0.776613	0.631101	0.31826	0.505416	0.864606	0.373037
0.741903	0.546672	0.183911	0.223736	0.578135	0.730419
0.954324	0.492562	0.323047	0.448611	0.726457	0.512312
1.16596	0.949879	0.485198	0.58248	1.03463	0.565451
0.939002	0.612573	0.478278	0.437607	0.618462	0.226555
1.09782	0.755336	0.310404	0.417335	0.81327	0.442712
0.716193	0.401102	0.705948	0.859697	0.908069	0.4879
0.995926	0.881863	0.121901	0.431727	0.915711	0.4688
0.678145	0.205525	0.383656	0.608184	0.783027	0.597792
0.676117	0.611467	0.522524	0.527064	0.831834	0.460663
1.10845	0.706486	0.411367	0.476915	1.33329	0.825212
0.991727	0.319668	0.11249	0.386231	0.589428	0.504379
0.840588	1.00745	0.321629	0.48753	0.865114	0.453685
1.20212	0.678479	0.542275	0.549822	0.924568	0.61586
0.853038	0.230385	0.548429	0.859106	0.7253	0.476123
1.0098	0.623122	0.39055	0.533168	0.775447	0.3825
0.927728	0.384362	0.472409	0.737451	1.09628	0.466497
0.718396	1.06168	0.60487	0.619691	0.866132	0.824073
1.14555	0.877488	0.514409	0.436372	1.39096	0.579674
1.50115	0.507129	0.448779	0.462553	0.820128	0.543367
0.988484	0.876941	0.783338	0.776634	1.20771	0.759603
1.04924	0.725488	0.308332	0.539703	1.06453	0.772293
0.914471	0.75939	0.300742	0.702058	1.32831	0.818958
1.26373	0.768125	0.537703	0.811691	0.911288	0.428546
1.31156	0.671832	0.737804	0.60088	1.39346	0.788555
0.795824	0.425593	0.385146	0.786349	1.22514	0.517126
1.07204	0.612567	0.337083	0.206228	0.341459	0.32654
0.866112	0.503496	0.480611	0.681456	0.689973	0.568094
0.880735	0.962975	0.444432	0.716058	1.3125	0.876598
0.985052	0.696659	0.500776	0.267996	0.989246	0.398527
1.04053	0.63595	0.535035	0.695828	0.770156	0.491215
0.698169	0.257288	0.158383	0.267817	0.469251	0.268382
0.516026	0.262372	0.39561	0.263085	0.473525	0.262299
1.07318	0.563758	0.42454	0.557149	1.06981	0.464679
0.960399	0.449395	0.513677	0.738583	1.0681	0.465412
1.14813	0.594669	0.434552	0.571934	1.15008	0.961745
0.773247	0.639307	0.29543	0.55059	1.00382	0.59404
1.26207	0.293182	0.388504	0.560988	0.965556	0.509432
1.12329	0.966794	0.360626	1.26231	1.11755	0.707927
0.803172	0.235463	0.353909	0.316758	0.778801	0.680532
1.11849	0.57285	0.929206	0.389979	0.765458	0.506753
1.20046	0.536163	0.381354	0.73737	0.920981	0.602664
1.04674	0.622639	0.413653	0.407122	0.802682	0.542169
0.521341	0.294763	0.479128	0.482504	0.652312	0.504577
0.930747	0.669397	0.699528	0.282892	0.695162	0.428734
1.11512	0.743469	0.286877	0.847337	0.764503	0.697189
1.30877	0.876005	0.455124	0.382579	1.13317	0.306735
1.04087	0.541386	0.226531	0.52674	0.903317	0.503803
1.38056	0.66138	0.4318	0.657724	1.06743	0.612365
0.905907	0.827676	0.905197	0.768257	0.745606	0.634722
0.58793	0.39071	0.19563	0.341166	0.567773	0.166408
1.14626	0.828126	0.268577	0.946059	0.679942	0.617763
0.51106	0.657357	0.664947	0.443812	0.743691	0.555344
0.451753	0.445348	0.226096	0.4497	0.778388	0.436258
0.906157	0.422425	0.546422	0.486225	0.764799	0.538713
0.790615	0.471738	0.256971	0.600332	0.811682	0.651747
1.03697	0.857954	0.450019	0.709107	1.14999	0.568809
0.549777	0.443759	0.645928	0.552813	0.760158	0.909666
0.712633	0.597494	0.455024	0.421857	0.469038	0.675923
0.894617	0.209469	0.414019	0.428731	0.424392	0.495953
1.10308	0.538119	0.67122	0.516258	1.2303	0.825989
0.839317	0.857125	0.636891	0.530667	1.3349	0.69137
0.816526	0.601817	0.224212	0.432098	0.569737	0.777537
1.14922	0.883873	0.608541	0.573385	1.56552	0.650256
1.22202	0.571206	0.372885	0.752453	0.933195	0.84985
0.886074	0.51314	0.31921	0.533182	0.837868	0.499579
0.775608	0.622313	0.313162	0.692286	0.881688	0.954624
1.16341	0.615994	0.426294	0.419682	1.09507	0.489669
1.08877	1.31202	0.404379	0.487843	0.993457	0.686695
1.27806	0.518975	0.451791	0.494986	0.999982	0.790103
1.10239	0.644026	0.306722	0.20196	0.823208	0.617859
0.697479	0.411324	0.256405	0.30651	0.71498	0.365306
0.804322	0.784832	0.0691329	0.169884	0.888276	0.293364
0.726345	0.953632	0.858688	0.711743	1.09403	0.766209
1.21918	0.441364	0.457849	0.897136	1.15672	0.428977
0.937699	0.691117	0.495997	0.773567	0.978126	0.199081
1.23374	0.385069	0.318734	0.52799	1.00506	0.489743
0.969053	0.785748	0.366021	0.550514	0.911243	0.638922
0.887608	0.738717	0.363179	0.388866	0.912629	0.368035
0.400601	0.207503	0.603259	1.008	0.867738	0.438786
1.04124	0.56188	0.351896	0.817729	1.16373	0.616806
0.976372	0.900879	0.347183	0.290319	1.10493	0.659031
1.1794	0.700155	0.38442	0.203566	0.721449	0.480189
1.06208	0.612157	0.189991	0.595697	0.835264	0.401743
0.732872	0.641723	0.233702	0.2912	0.823528	0.397234
1.10964	0.931292	0.551288	0.905887	1.17012	0.622724
0.826138	0.716156	0.463134	0.275686	0.873851	0.656083
0.833365	0.435343	0.586173	0.829376	0.716071	0.62022
1.04255	0.747033	0.603348	0.675362	1.12686	0.662348
1.03345	0.224964	0.560853	0.486317	0.752764	0.522643
0.907813	1.01574	0.101253	0.55233	0.982044	0.465012
0.846928	0.615708	0.476212	0.848218	1.41446	0.800922
1.0606	0.747816	0.347991	0.343601	1.08058	0.714752
0.883345	0.605704	0.388318	0.643486	0.949763	0.671804
0.849509	0.357604	0.468578	0.578766	0.692378	0.477186
1.32893	0.961244	0.364758	0.630618	1.16054	0.912669
0.545756	0.37216	0.208433	0.307431	0.297489	0.213032
1.38791	0.639445	0.350486	0.86355	0.719055	0.584763
0.747402	0.286245	0.215677	0.259792	0.711906	0.185596
1.1543	0.900455	0.557296	0.61106	1.10806	0.273853
0.548361	0.586423	0.297927	0.610992	0.306851	0.299828
0.9345	0.802233	0.312062	0.481126	0.658808	0.433003
1.11182	0.633679	0.265707	0.42929	0.933371	0.704782
0.687268	0.557307	0.566873	0.614383	0.4286	0.329116
0.990438	0.527066	0.273575	0.595485	0.867642	0.342887
1.00876	0.744367	0.270477	0.514013	0.721386	0.50951
1.08143	0.458389	0.539527	0.651553	1.26924	0.760449
0.876031	0.82662	0.598681	0.729866	0.988836	0.598616
1.27842	0.80777	0.341	0.311611	1.19814	0.576961
0.960303	0.381168	0.36781	0.418203	0.599503	0.436629
0.737904	0.568568	0.0329435	0.639389	0.607553	0.467793
0.598134	0.786241	0.393317	0.251459	0.542719	0.834462
1.02882	0.452404	0.240917	0.533948	0.630067	0.401272
1.12659	0.400941	0.309956	0.628824	1.15216	0.20144
0.779141	0.180251	0.273	0.53195	0.589966	0.410923
0.953263	0.27828	0.159409	0.626651	0.459739	0.582581
1.05084	0.585417	0.352122	0.967037	1.04509	0.601168
0.856513	0.478473	0.264268	0.531051	0.844039	0.50127
0.807704	0.798859	0.40844	0.550219	1.1138	0.542171
0.877082	0.894498	0.3016	0.77405	1.04444	0.59946
0.927097	0.387622	0.394728	0.265417	0.826509	0.536768
0.642894	0.668008	0.480172	0.618566	0.809466	0.747509
0.955181	0.723643	0.657383	0.342373	0.796142	0.533674
1.23579	0.728429	0.24906	0.710306	1.16678	0.757225
0.798478	0.66953	0.283624	0.535099	0.795941	0.291203
1.35628	0.6415	0.619903	0.471739	0.814794	0.670367
1.06977	0.72663	0.458931	0.774158	0.702063	0.737883
1.01066	0.651018	0.963078	0.671173	1.19569	0.476104
0.538559	0.610369	0.421722	0.767411	0.816105	0.560951
0.841757	0.504583	0.299432	0.327816	0.773414	0.471051
0.923875	0.776485	0.323197	0.574887	1.24271	0.413944
0.914794	0.616621	0.627871	0.436213	0.485329	0.422506
0.902928	0.813707	0.382424	0.47156	1.23821	0.511504
0.8626	0.57985	0.267751	0.709351	0.740078	0.539905
1.08829	0.51176	0.145367	0.633768	1.19521	0.415672
1.18743	0.480836	0.741375	0.399924	0.770829	0.54716
0.956215	0.335336	0.371124	0.862486	1.17997	0.734021
1.42635	0.657488	0.472475	0.825147	1.43865	0.540291
1.01011	0.369929	0.176405	0.543216	0.537712	0.399847
0.723196	0.827633	0.243408	0.5734	0.595509	0.551344
0.952968	0.703225	0.830948	0.769788	1.53975	0.883171
1.00333	0.778889	0.898918	0.736128	0.860656	0.482526
0.700531	0.570115	0.026589	0.347905	0.911772	0.849997
1.29853	0.770763	0.40225	0.463087	0.822825	0.609928
0.81226	0.625498	0.356708	0.393023	0.462009	0.365276
0.963369	0.370528	0.4589	0.526852	0.586451	0.175407
0.864496	0.463042	0.440015	1.20961	1.15721	0.376926
1.06566	0.47979	0.244186	0.513495	0.82297	0.691242
0.627473	0.769723	0.572615	0.521959	0.89352	0.664891
1.10213	0.654266	0.195406	0.408874	0.612113	0.567018
1.01764	0.812954	0.55118	1.00404	1.44175	0.899636
0.736295	0.429081	0.390616	0.338795	0.494183	0.405887
0.952967	0.58365	0.560547	0.645714	0.944759	0.796046
0.999961	0.656394	0.277767	0.692842	1.11315	0.54794
0.826238	0.852825	0.469251	0.49606	1.17825	0.978131
0.931479	0.715344	0.628185	0.330271	0.88776	0.511859
0.84963	0.451307	0.368311	0.600507	0.604594	0.607784
0.89376	0.942182	0.476812	0.570658	0.943871	0.505078
1.02619	0.793431	0.461905	0.818025	1.47346	0.676566
0.988172	0.497542	0.394898	0.61539	0.948534	0.453317
0.76997	0.474282	0.429757	0.725558	0.685339	0.392876
1.04449	0.903863	0.196531	0.374994	1.03747	0.778139
1.00915	0.514969	0.558788	0.722843	1.17583	0.533402
0.688765	0.439048	0.234738	0.583803	1.29688	0.77766
1.15563	0.542685	0.574845	0.985347	0.929177	0.558449
1.10966	0.405249	0.483433	0.415846	0.972903	0.128119
1.23877	0.525868	0.462178	0.504264	0.797562	0.495279
0.907442	0.718343	0.438588	0.856838	0.908076	0.758495
0.878768	0.534319	0.418643	0.562792	0.567139	0.528738
0.889726	0.46364	0.564078	0.608235	1.11219	0.560442
0.793603	0.692266	0.249358	0.631405	0.871736	1.04629
0.806674	0.566185	0.191088	0.812588	1.0031	0.359454
1.22541	0.922997	0.402211	0.600295	1.16455	1.02923
0.985668	0.585229	0.754607	0.878168	1.19703	0.633507
1.21619	0.914618	0.229162	0.802361	0.851554	0.761164
1.28374	0.677021	0.788023	0.572447	0.700769	0.348456
0.727919	0.414493	0.224315	0.596005	0.583627	0.513445
1.19653	0.662759	0.609778	0.377939	1.20832	0.385901
0.834547	0.576295	0.559017	0.546301	1.0402	0.644858
0.813836	0.460818	0.453464	0.33902	0.940592	0.462431
0.911342	0.63642	0.555203	0.848909	0.720031	0.748694
0.644288	0.775974	0.521608	0.499725	0.868452	0.552744
1.04047	0.658242	0.395741	0.410064	0.908176	0.183662
0.968165	0.80921	0.499843	0.912573	1.33887	0.593114
1.0345	0.778299	0.53161	0.587779	0.671256	0.87532
0.988403	0.587726	0.406699	0.631213	0.996972	0.360146
0.539667	0.694065	0.510595	0.428648	0.840468	0.549651
1.27969	0.921116	0.449555	0.941092	1.15185	0.848099
0.846165	0.38265	0.463127	0.533386	0.887365	0.607789
0.542415	0.591953	0.0598631	0.43494	0.674586	0.496929
0.890308	0.392708	0.546405	0.868678	1.25289	0.683537
0.803111	0.548322	0.0561784	0.455243	0.764416	0.725515
0.941278	0.510863	0.3793	0.698525	0.728687	0.534173
1.25907	0.683053	0.438397	0.526954	0.866633	0.662254
1.13983	0.702257	0.409541	0.708537	1.50219	0.43749

[truncated: 37 more sheets: fig4a, fig4b, fig4c, fig4d, fig5a, fig5b, fig5c, fig5d, fig5e, fig5f, figS1a, figS1b, figS1c, figS1d, figS1e, figS2a, figS2b, figS2c, figS2d, figS2e …]
